# Supplementary material for: Enterovirus A71 3AB protein facilitates immune evasion by blocking cGAS recognition of mtDNA
Source: EMBO Rep. 2026 Apr 2;27(10):2675–702. doi: 10.1038/s44319-026-00756-x (PMC13219398; doi:10.1038/s44319-026-00756-x)
Supplement: Supplementary file 2 — Source data Fig. 1 [file 44319_2026_756_MOESM2_ESM.zip]

Archive with 18 entries (13 files):
- Figure1/1A/
- Figure1/1A/Control.tif
- Figure1/1A/EV-A71.tif
- Figure1/1B/
- Figure1/1B/1B.xlsx
- Figure1/1B/HeLa-CCCP.tif
- Figure1/1B/HeLa-Control.tif
- Figure1/1B/HeLa-EV-A71.tif
- Figure1/1B/RD-CCCP.tif
- Figure1/1B/RD-Control.tif
- Figure1/1B/RD-EV-A71.tif
- Figure1/1C/
- Figure1/1C/1C.xlsx
- Figure1/1D/
- Figure1/1D/western GAPDH.tif
- Figure1/1D/western HA.tif
- Figure1/1E/
- Figure1/1E/1E.xlsx
