# Supplementary material for: Enterovirus A71 3AB protein facilitates immune evasion by blocking cGAS recognition of mtDNA
Source: EMBO Rep. 2026 Apr 2;27(10):2675–702. doi: 10.1038/s44319-026-00756-x (PMC13219398; doi:10.1038/s44319-026-00756-x)
Supplement: Supplementary file 2 — Source data Fig. 1 [file 44319_2026_756_MOESM2_ESM.zip › Figure1/1B/1B.xlsx]

## Sheet: Sheet1
HeLa	Red/Green fluorescence
Control	15.9399	15.2486	16.6626
EV-A71	7.79842	9.49393	7.88003
CCCP	3.84032	4.4524	4.95353
RD	Red/Green fluorescence
Control	47.2881	50.0203	54.7731
EV-A71	18.9969	20.8788	20.0083
CCCP	2.78597	1.97356	2.25607
