# Supplementary material for: Enterovirus A71 3AB protein facilitates immune evasion by blocking cGAS recognition of mtDNA
Source: EMBO Rep. 2026 Apr 2;27(10):2675–702. doi: 10.1038/s44319-026-00756-x (PMC13219398; doi:10.1038/s44319-026-00756-x)
Supplement: Supplementary file 2 — Source data Fig. 1 [file 44319_2026_756_MOESM2_ESM.zip › Figure1/1C/1C.xlsx]

## Sheet: Sheet1
	HeLa			U251			RD			THP-1
Control	0.78845	1.16685	1.08696	1.03526	1.36604	0.707107	0.874779	0.902677	1.2664	1.43553	0.823844	0.845557
EV-A71	6.31903	3.2154	3.471	2.12874	2.67586	2.78949	3.18679	3.58214	2.86746	9.89468	9.20608	9.22175
