# Supplementary material for: Enterovirus A71 3AB protein facilitates immune evasion by blocking cGAS recognition of mtDNA
Source: EMBO Rep. 2026 Apr 2;27(10):2675–702. doi: 10.1038/s44319-026-00756-x (PMC13219398; doi:10.1038/s44319-026-00756-x)
Supplement: Supplementary file 2 — Source data Fig. 1 [file 44319_2026_756_MOESM2_ESM.zip › Figure1/1E/1E.xlsx]

## Sheet: Sheet1
	Cytosolic mtDNA (fold)
Empty Vector	0.941699	0.983468	1.07976
2B	2.06132	1.85922	1.98352
2C	0.8279	1.09459	0.335298
3A	1.00481	1.19807	0.845282
3AB	1.0403	1.29985	0.714633
3C	1.60854	1.24468	1.22021
3D	1.43317	1.62907	1.17645
