# Supplementary material for: Enterovirus A71 3AB protein facilitates immune evasion by blocking cGAS recognition of mtDNA
Source: EMBO Rep. 2026 Apr 2;27(10):2675–702. doi: 10.1038/s44319-026-00756-x (PMC13219398; doi:10.1038/s44319-026-00756-x)
Supplement: Supplementary file 3 — Source data Fig. 2 [file 44319_2026_756_MOESM3_ESM.zip]

Archive with 25 entries (16 files):
- Figure2/2A/
- Figure2/2A/2A.xlsx
- Figure2/2B/
- Figure2/2B/2B.xlsx
- Figure2/2C/
- Figure2/2C/2C.xlsx
- Figure2/2D/
- Figure2/2D/2D.xlsx
- Figure2/2E/
- Figure2/2E/2E.xlsx
- Figure2/2F/
- Figure2/2F/western GAPDH.tif
- Figure2/2F/western TFAM.tif
- Figure2/2G/
- Figure2/2G/2G.xlsx
- Figure2/2H/
- Figure2/2H/2H.xlsx
- Figure2/2I/
- Figure2/2I/western cGAS.tif
- Figure2/2I/western GAPDH.tif
- Figure2/2I/western IRF3.tif
- Figure2/2I/western p-IRF3.tif
- Figure2/2I/western p-TBK1.tif
- Figure2/2I/western STING.tif
- Figure2/2I/western TBK1.tif
