# Supplementary material for: Enterovirus A71 3AB protein facilitates immune evasion by blocking cGAS recognition of mtDNA
Source: EMBO Rep. 2026 Apr 2;27(10):2675–702. doi: 10.1038/s44319-026-00756-x (PMC13219398; doi:10.1038/s44319-026-00756-x)
Supplement: Supplementary file 3 — Source data Fig. 2 [file 44319_2026_756_MOESM3_ESM.zip › Figure2/2D/2D.xlsx]

## Sheet: Sheet1
	IFN-β (relative fold)
Control	1.1195	0.77074	1.15896
EV-A71	1.84998	1.28853	0.685752
Poly(dA:dT)	5.89026	4.26544	4.31715
EV-A71+Poly(dA:dT)	2.65875	2.37334	3.02175
