# Supplementary material for: Enterovirus A71 3AB protein facilitates immune evasion by blocking cGAS recognition of mtDNA
Source: EMBO Rep. 2026 Apr 2;27(10):2675–702. doi: 10.1038/s44319-026-00756-x (PMC13219398; doi:10.1038/s44319-026-00756-x)
Supplement: Supplementary file 3 — Source data Fig. 2 [file 44319_2026_756_MOESM3_ESM.zip › Figure2/2E/2E.xlsx]

## Sheet: Sheet1
	IFN-β (relative fold)
Control	0.974002	1.94316	0.528363
EV-A71	3.18874	1.07981	2.99071
Poly(dA:dT)	1200.54	1220.85	1475.76
EV-A71+Poly(dA:dT)	521.068	392.737	548.081
