# Supplementary material for: Enterovirus A71 3AB protein facilitates immune evasion by blocking cGAS recognition of mtDNA
Source: EMBO Rep. 2026 Apr 2;27(10):2675–702. doi: 10.1038/s44319-026-00756-x (PMC13219398; doi:10.1038/s44319-026-00756-x)
Supplement: Supplementary file 3 — Source data Fig. 2 [file 44319_2026_756_MOESM3_ESM.zip › Figure2/2H/2H.xlsx]

## Sheet: Sheet1
	IFN-β (relative fold)
Control	1.34669	0.699543	1.06149
EV-A71	0.864347	1.45878	1.39822
TFAM KO	3.58024	3.76801	3.66016
TFAM KO+EV-A71	1.42079	1.47459	2.50853
