# Supplementary material for: Enterovirus A71 3AB protein facilitates immune evasion by blocking cGAS recognition of mtDNA
Source: EMBO Rep. 2026 Apr 2;27(10):2675–702. doi: 10.1038/s44319-026-00756-x (PMC13219398; doi:10.1038/s44319-026-00756-x)
Supplement: Supplementary file 4 — Source data Fig. 3 [file 44319_2026_756_MOESM4_ESM.zip]

Archive with 29 entries (17 files):
- Figure3/3A/
- Figure3/3A/western cGAS.tif
- Figure3/3A/western GAPDH.tif
- Figure3/3A/western IRF3.tif
- Figure3/3A/western STING.tif
- Figure3/3A/western TBK1.tif
- Figure3/3B/
- Figure3/3B/3B.xlsx
- Figure3/3C/
- Figure3/3C/3C.xlsx
- Figure3/3D/
- Figure3/3D/3D.xlsx
- Figure3/3E/
- Figure3/3E/3E.xlsx
- Figure3/3F/
- Figure3/3F/3F.xlsx
- Figure3/3G/
- Figure3/3G/3G.xlsx
- Figure3/3H/
- Figure3/3H/3H.xlsx
- Figure3/3I/
- Figure3/3I/3I.xlsx
- Figure3/3J/
- Figure3/3J/3J.xlsx
- Figure3/3K/
- Figure3/3K/3K.xlsx
- Figure3/3L/
- Figure3/3L/western EVA-71 3AB.tif
- Figure3/3L/western GAPDH.tif
