# Supplementary material for: Enterovirus A71 3AB protein facilitates immune evasion by blocking cGAS recognition of mtDNA
Source: EMBO Rep. 2026 Apr 2;27(10):2675–702. doi: 10.1038/s44319-026-00756-x (PMC13219398; doi:10.1038/s44319-026-00756-x)
Supplement: Supplementary file 4 — Source data Fig. 3 [file 44319_2026_756_MOESM4_ESM.zip › Figure3/3B/3B.xlsx]

## Sheet: Sheet1
	cGAMP (pg/ml)
Control	29.7954	24.8328	27.3221
EV-A71	26.3876	27.6975	26.5683
Control+Poly(dA:dT)	703.745	597.846	713.902
EV-A71+Poly(dA:dT)	291.034	244.388	279.741
EV-A71-UV+Poly(dA:dT)	585.332	733.656	761.194
