# Supplementary material for: Enterovirus A71 3AB protein facilitates immune evasion by blocking cGAS recognition of mtDNA
Source: EMBO Rep. 2026 Apr 2;27(10):2675–702. doi: 10.1038/s44319-026-00756-x (PMC13219398; doi:10.1038/s44319-026-00756-x)
Supplement: Supplementary file 4 — Source data Fig. 3 [file 44319_2026_756_MOESM4_ESM.zip › Figure3/3C/3C.xlsx]

## Sheet: Sheet1
	IFN-β (relative fold)
Control	0.65377	0.645252	2.37053
Control+Poly(dA:dT)	27.0771	20.5925	23.2181
EV-A71+Poly(dA:dT)	15.5508	14.9019	12.4294
EV-A71-UV+Poly(dA:dT)	24.4513	27.6075	23.8982
