# Supplementary material for: Enterovirus A71 3AB protein facilitates immune evasion by blocking cGAS recognition of mtDNA
Source: EMBO Rep. 2026 Apr 2;27(10):2675–702. doi: 10.1038/s44319-026-00756-x (PMC13219398; doi:10.1038/s44319-026-00756-x)
Supplement: Supplementary file 4 — Source data Fig. 3 [file 44319_2026_756_MOESM4_ESM.zip › Figure3/3D/3D.xlsx]

## Sheet: Sheet1
	Relative Luciferase Activity of IFN-β
Control	6.95187	5.75695	6.51861
Control+Poly(dA:dT)	37.2049	33.4205	32.5781
EV-A71+Poly(dA:dT)	19.8756	18.1787	19.5184
EV-A71-UV+Poly(dA:dT)	33.9114	32.3136	29.0961
