# Supplementary material for: Enterovirus A71 3AB protein facilitates immune evasion by blocking cGAS recognition of mtDNA
Source: EMBO Rep. 2026 Apr 2;27(10):2675–702. doi: 10.1038/s44319-026-00756-x (PMC13219398; doi:10.1038/s44319-026-00756-x)
Supplement: Supplementary file 4 — Source data Fig. 3 [file 44319_2026_756_MOESM4_ESM.zip › Figure3/3E/3E.xlsx]

## Sheet: Sheet1
	Relative Luciferase Activity of IFN-β
Empty Vector	2.7619	3.85304	2.96394
Empty Vector+Poly(dA:dT)	23.7066	25.3711	24.4516
2B+Poly(dA:dT)	19.4582	22.7069	21.7732
2C+Poly(dA:dT)	17.3036	21.4975	19.2269
3A+Poly(dA:dT)	25.0455	32.0644	29.5858
3AB+Poly(dA:dT)	14.4543	14.978	13.7835
3C+Poly(dA:dT)	16.7577	23.3481	19.3023
3D+Poly(dA:dT)	19.6984	26.508	23.4597
