# Supplementary material for: Enterovirus A71 3AB protein facilitates immune evasion by blocking cGAS recognition of mtDNA
Source: EMBO Rep. 2026 Apr 2;27(10):2675–702. doi: 10.1038/s44319-026-00756-x (PMC13219398; doi:10.1038/s44319-026-00756-x)
Supplement: Supplementary file 4 — Source data Fig. 3 [file 44319_2026_756_MOESM4_ESM.zip › Figure3/3F/3F.xlsx]

## Sheet: Sheet1
	IFN-β (relative fold)
Empty Vector	1.06118	0.805283	1.17021
Empty Vector+HT-DNA	665.467	613.648	668.834
3AB+HT-DNA	340.983	259.957	332.19
