# Supplementary material for: Enterovirus A71 3AB protein facilitates immune evasion by blocking cGAS recognition of mtDNA
Source: EMBO Rep. 2026 Apr 2;27(10):2675–702. doi: 10.1038/s44319-026-00756-x (PMC13219398; doi:10.1038/s44319-026-00756-x)
Supplement: Supplementary file 4 — Source data Fig. 3 [file 44319_2026_756_MOESM4_ESM.zip › Figure3/3H/3H.xlsx]

## Sheet: Sheet1
	IFN-β (pg/ml)
Empty Vector	39.5273	46.7273	40.6727
Empty Vector+Poly(dA:dT)	310.836	330.309	383.127
3AB+Poly(dA:dT)	139.018	188.709	177.545
