# Supplementary material for: Enterovirus A71 3AB protein facilitates immune evasion by blocking cGAS recognition of mtDNA
Source: EMBO Rep. 2026 Apr 2;27(10):2675–702. doi: 10.1038/s44319-026-00756-x (PMC13219398; doi:10.1038/s44319-026-00756-x)
Supplement: Supplementary file 4 — Source data Fig. 3 [file 44319_2026_756_MOESM4_ESM.zip › Figure3/3J/3J.xlsx]

## Sheet: Sheet1
	IFN-β (pg/ml)
Empty Vector	15.2909	7.67273	5.81818
Empty Vector+HT-DNA	294.727	254.909	260.964
3AB+HT-DNA	178.309	154.127	120.436
