# Supplementary material for: Enterovirus A71 3AB protein facilitates immune evasion by blocking cGAS recognition of mtDNA
Source: EMBO Rep. 2026 Apr 2;27(10):2675–702. doi: 10.1038/s44319-026-00756-x (PMC13219398; doi:10.1038/s44319-026-00756-x)
Supplement: Supplementary file 4 — Source data Fig. 3 [file 44319_2026_756_MOESM4_ESM.zip › Figure3/3K/3K.xlsx]

## Sheet: Sheet1
	IFN-β (relative fold)
Empty Vector	0.977674	0.956962	1.06884
3AB	1.1493	1.1834	1.30284
Empty Vector+TFAM KO	27.5356	27.0372	19.6643
3AB+TFAM KO	11.4355	12.0441	10.1541
