# Supplementary material for: Enterovirus A71 3AB protein facilitates immune evasion by blocking cGAS recognition of mtDNA
Source: EMBO Rep. 2026 Apr 2;27(10):2675–702. doi: 10.1038/s44319-026-00756-x (PMC13219398; doi:10.1038/s44319-026-00756-x)
Supplement: Supplementary file 5 — Source data Fig. 4 [file 44319_2026_756_MOESM5_ESM.zip]

Archive with 67 entries (50 files):
- Figure4/4A/
- Figure4/4A/4A.xlsx
- Figure4/4B/
- Figure4/4B/western Input-HA.tif
- Figure4/4B/western Input-Myc.tif
- Figure4/4B/western IP-HA.tif
- Figure4/4B/western IP-Myc.tif
- Figure4/4C/
- Figure4/4C/western Input-HA.tif
- Figure4/4C/western Input-Myc.tif
- Figure4/4C/western IP-HA.tif
- Figure4/4C/western IP-Myc.tif
- Figure4/4D/
- Figure4/4D/dot blot Input-BrdU.tif
- Figure4/4D/dot blot Ip-BrdU.tif
- Figure4/4D/western Input-HA.tif
- Figure4/4D/western Input-Myc.tif
- Figure4/4D/western Ip-HA.tif
- Figure4/4D/western Ip-Myc.tif
- Figure4/4E/
- Figure4/4E/4E.xlsx
- Figure4/4F/
- Figure4/4F/mtDNA+cGAS/
- Figure4/4F/mtDNA+cGAS/cGAS-GFP.tif
- Figure4/4F/mtDNA+cGAS/DAPI.tif
- Figure4/4F/mtDNA+cGAS/mcherry-3AB.tif
- Figure4/4F/mtDNA+cGAS/Merge.tif
- Figure4/4F/mtDNA+cGAS+3AB/
- Figure4/4F/mtDNA+cGAS+3AB/cGAS-GFP.tif
- Figure4/4F/mtDNA+cGAS+3AB/DAPI.tif
- Figure4/4F/mtDNA+cGAS+3AB/mcherry-3AB.tif
- Figure4/4F/mtDNA+cGAS+3AB/Merge.tif
- Figure4/4G/
- Figure4/4G/4G.xlsx
- Figure4/4H/
- Figure4/4H/10min/
- Figure4/4H/10min/3AB.tif
- Figure4/4H/10min/cGAS.tif
- Figure4/4H/10min/DNA.tif
- Figure4/4H/10min/Merge.tif
- Figure4/4H/11min/
- Figure4/4H/11min/3AB.tif
- Figure4/4H/11min/cGAS.tif
- Figure4/4H/11min/DNA.tif
- Figure4/4H/11min/Merge.tif
- Figure4/4H/3min/
- Figure4/4H/3min/3AB.tif
- Figure4/4H/3min/cGAS.tif
- Figure4/4H/3min/DNA.tif
- Figure4/4H/3min/Merge.tif
- Figure4/4H/6min/
- Figure4/4H/6min/3AB.tif
- Figure4/4H/6min/cGAS.tif
- Figure4/4H/6min/DNA.tif
- Figure4/4H/6min/Merge.tif
- Figure4/4H/8min/
- Figure4/4H/8min/3AB.tif
- Figure4/4H/8min/cGAS.tif
- Figure4/4H/8min/DNA.tif
- Figure4/4H/8min/Merge.tif
- Figure4/4H/9min/
- Figure4/4H/9min/3AB.tif
- Figure4/4H/9min/cGAS.tif
- Figure4/4H/9min/DNA.tif
- Figure4/4H/9min/Merge.tif
- Figure4/4I/
- Figure4/4I/4I.xlsx
