# Supplementary material for: Enterovirus A71 3AB protein facilitates immune evasion by blocking cGAS recognition of mtDNA
Source: EMBO Rep. 2026 Apr 2;27(10):2675–702. doi: 10.1038/s44319-026-00756-x (PMC13219398; doi:10.1038/s44319-026-00756-x)
Supplement: Supplementary file 5 — Source data Fig. 4 [file 44319_2026_756_MOESM5_ESM.zip › Figure4/4A/4A.xlsx]

## Sheet: Sheet1
	cGAMP (pg/ml)
Empty Vector	53.9433	55.2696	45.5905
Empty Vector+Poly(dA:dT)	988.798	1054.97	1151.17
3AB+Poly(dA:dT)	746.13	670.982	723.002
