# Supplementary material for: Enterovirus A71 3AB protein facilitates immune evasion by blocking cGAS recognition of mtDNA
Source: EMBO Rep. 2026 Apr 2;27(10):2675–702. doi: 10.1038/s44319-026-00756-x (PMC13219398; doi:10.1038/s44319-026-00756-x)
Supplement: Supplementary file 5 — Source data Fig. 4 [file 44319_2026_756_MOESM5_ESM.zip › Figure4/4E/4E.xlsx]

## Sheet: Sheet1
	mtDNA(fold)
Empty Vector	1.05888	1.09694	0.860936
3AB	0.420084	0.398179	0.548678
