# Supplementary material for: Enterovirus A71 3AB protein facilitates immune evasion by blocking cGAS recognition of mtDNA
Source: EMBO Rep. 2026 Apr 2;27(10):2675–702. doi: 10.1038/s44319-026-00756-x (PMC13219398; doi:10.1038/s44319-026-00756-x)
Supplement: Supplementary file 5 — Source data Fig. 4 [file 44319_2026_756_MOESM5_ESM.zip › Figure4/4G/4G.xlsx]

## Sheet: Sheet1
Empty Vector	3AB
3.38	0.287
6.696	1.403
3.253	1.722
1.148	0.797
6.027	0.191
7.079	0.415
5.676	0.861
2.551	0.733
2.679	0.159
3.571	0.223
2.774	0.064
1.913	0.032
5.931	3.125
5.134	0.765
2.455	1.244
4.05	0.128
1.052	1.18
4.464	0.319
1.371	0.351
1.531	0.702
