# Supplementary material for: Enterovirus A71 3AB protein facilitates immune evasion by blocking cGAS recognition of mtDNA
Source: EMBO Rep. 2026 Apr 2;27(10):2675–702. doi: 10.1038/s44319-026-00756-x (PMC13219398; doi:10.1038/s44319-026-00756-x)
Supplement: Supplementary file 5 — Source data Fig. 4 [file 44319_2026_756_MOESM5_ESM.zip › Figure4/4I/4I.xlsx]

## Sheet: Sheet1
3AB protein (μg/mL)
0	0	0.125	0.25	0.5	1	2	4
0.00593626	26.8918	26.9955	23.1642	20.9574	13.228	3.6908	0.313631
0.0231122	29.5238	28.1364	22.7006	20.6172	14.0011	4.32618	0.330684
0.0262439	25.9258	26.7884	22.8321	18.3149	13.655	3.92157	0.255733
