# Supplementary material for: Enterovirus A71 3AB protein facilitates immune evasion by blocking cGAS recognition of mtDNA
Source: EMBO Rep. 2026 Apr 2;27(10):2675–702. doi: 10.1038/s44319-026-00756-x (PMC13219398; doi:10.1038/s44319-026-00756-x)
Supplement: Supplementary file 6 — Source data Fig. 5 [file 44319_2026_756_MOESM6_ESM.zip]

Archive with 29 entries (19 files):
- Figure5/5A/
- Figure5/5A/5A.xlsx
- Figure5/5B/
- Figure5/5B/dot blot Input-BrdU.tif
- Figure5/5B/dot blot Ip-BrdU.tif
- Figure5/5B/western HA.tif
- Figure5/5C/
- Figure5/5C/Edu-mtDNA/
- Figure5/5C/Edu-mtDNA/DAPI.tif
- Figure5/5C/Edu-mtDNA/EdU-mtDNA.tif
- Figure5/5C/Edu-mtDNA/mcherry-3AB.tif
- Figure5/5C/Edu-mtDNA/Merge.tif
- Figure5/5C/Edu-mtDNA+mcherry-3AB/
- Figure5/5C/Edu-mtDNA+mcherry-3AB/DAPI.tif
- Figure5/5C/Edu-mtDNA+mcherry-3AB/EdU-mtDNA.tif
- Figure5/5C/Edu-mtDNA+mcherry-3AB/mcherry-3AB.tif
- Figure5/5C/Edu-mtDNA+mcherry-3AB/Merge.tif
- Figure5/5D/
- Figure5/5D/5D.xlsx
- Figure5/5E/
- Figure5/5E/western GAPDH.tif
- Figure5/5E/western Input EV-A71-3AB.tif
- Figure5/5E/western Ip EV-A71-3AB.tif
- Figure5/5F/
- Figure5/5F/5F.xlsx
- Figure5/5G/
- Figure5/5G/5G.xlsx
- Figure5/5H/
- Figure5/5H/5H.xlsx
