# Supplementary material for: Enterovirus A71 3AB protein facilitates immune evasion by blocking cGAS recognition of mtDNA
Source: EMBO Rep. 2026 Apr 2;27(10):2675–702. doi: 10.1038/s44319-026-00756-x (PMC13219398; doi:10.1038/s44319-026-00756-x)
Supplement: Supplementary file 6 — Source data Fig. 5 [file 44319_2026_756_MOESM6_ESM.zip › Figure5/5A/5A.xlsx]

## Sheet: Sheet1
	mtDNA (fold)
Empty Vector	0.643278	1.6193	0.960003
3AB	3.09071	3.84934	3.33986
3A	2.17674	1.40127	1.53772
