# Supplementary material for: Enterovirus A71 3AB protein facilitates immune evasion by blocking cGAS recognition of mtDNA
Source: EMBO Rep. 2026 Apr 2;27(10):2675–702. doi: 10.1038/s44319-026-00756-x (PMC13219398; doi:10.1038/s44319-026-00756-x)
Supplement: Supplementary file 6 — Source data Fig. 5 [file 44319_2026_756_MOESM6_ESM.zip › Figure5/5F/5F.xlsx]

## Sheet: Sheet1
	mtDNA (fold)
Control	0.742326	1.35622	0.993291
EV-A71	4.04979	4.91144	2.91359
