# Supplementary material for: Enterovirus A71 3AB protein facilitates immune evasion by blocking cGAS recognition of mtDNA
Source: EMBO Rep. 2026 Apr 2;27(10):2675–702. doi: 10.1038/s44319-026-00756-x (PMC13219398; doi:10.1038/s44319-026-00756-x)
Supplement: Supplementary file 6 — Source data Fig. 5 [file 44319_2026_756_MOESM6_ESM.zip › Figure5/5G/5G.xlsx]

## Sheet: Sheet1
Time (s)	15.625nM	31.25nM	62.5nM	125nM	250nM	500nM
-60.06	0.89183	0.880478	0.768555	0.0351563	0.891159	0.815605
-59.96	0.893784	0.880478	0.764648	0.0351563	0.8853	0.811699
-59.86	0.884018	0.884384	0.758789	0.0351563	0.891159	0.811699
-59.76	0.884018	0.880478	0.762695	0.0292969	0.881393	0.810921
-59.66	0.884018	0.882431	0.758789	0.0351563	0.8853	0.803886
-59.56	0.874252	0.876572	0.758011	0.0351563	0.881393	0.809746
-59.46	0.873474	0.881653	0.760742	0.0292969	0.880615	0.79998
-59.36	0.86644	0.870712	0.768555	0.0343781	0.869675	0.801933
-59.26	0.862534	0.874619	0.758789	0.0234375	0.873581	0.792168
-59.16	0.86644	0.870712	0.758789	0.0234375	0.87944	0.792168
-59.06	0.862534	0.870712	0.75293	0.0136719	0.869675	0.782402
-58.96	0.86644	0.870712	0.758789	0.0195313	0.863815	0.782402
-58.86	0.872299	0.864853	0.749023	0.015625	0.869675	0.782402
-58.76	0.862534	0.870712	0.749023	0.015625	0.859909	0.776543
-58.66	0.862534	0.870712	0.75293	0.015625	0.859909	0.781624
-58.56	0.864487	0.860947	0.758789	0.00976563	0.861862	0.77459
-58.46	0.854721	0.860947	0.758789	0.0109406	0.861862	0.776543
-58.36	0.858627	0.866806	0.762695	0.00390625	0.856003	0.760918
-58.26	0.863708	0.862122	0.758011	0.00390625	0.861084	0.755058
-58.16	0.852768	0.860947	0.758789	-0.00586	0.850143	0.760918
-58.06	0.852768	0.860947	0.758789	-0.00586	0.859909	0.764824
-57.96	0.846909	0.864853	0.758789	-0.00195	0.850143	0.772636
-57.86	0.852768	0.860947	0.758789	0.00390625	0.850143	0.762871
-57.76	0.852768	0.864853	0.758789	0.00585938	0.844284	0.766777
-57.66	0.846909	0.85704	0.758789	0	0.850143	0.758186
-57.56	0.844955	0.851181	0.758789	0.00585938	0.850143	0.751152
-57.46	0.837143	0.845322	0.758011	-0.00859	0.835693	0.741386
-57.36	0.844955	0.851181	0.74707	-0.015625	0.830612	0.745293
-57.26	0.834412	0.840637	0.750977	-0.0253906	0.824753	0.741386
-57.16	0.833237	0.843369	0.758789	-0.0253906	0.834518	0.745293
-57.06	0.833237	0.839462	0.749023	-0.0253906	0.830612	0.751152
-56.96	0.833237	0.839462	0.75293	-0.0253906	0.830612	0.741386
-56.86	0.823471	0.829697	0.758789	-0.0253906	0.830612	0.741386
-56.76	0.823471	0.83165	0.758789	-0.0398407	0.830612	0.741386
-56.66	0.823471	0.83165	0.758789	-0.046875	0.830612	0.735527
-56.56	0.827377	0.821884	0.758789	-0.0449219	0.820847	0.742561
-56.46	0.833237	0.821884	0.758011	-0.0507813	0.820068	0.741386
-56.36	0.832458	0.816025	0.74707	-0.0449219	0.818893	0.735527
-56.26	0.821518	0.821106	0.750977	-0.0546875	0.809128	0.745293
-56.16	0.827377	0.819931	0.758789	-0.0507813	0.811081	0.751152
-56.06	0.823471	0.810165	0.749023	-0.0449219	0.801315	0.741386
-55.96	0.823471	0.810165	0.75293	-0.0546875	0.801315	0.731621
-55.86	0.813705	0.8004	0.758789	-0.0507813	0.787643	0.731621
-55.76	0.807846	0.790634	0.749023	-0.0546875	0.781784	0.731621
-55.66	0.813705	0.790634	0.75293	-0.0554657	0.77124	0.725761
-55.56	0.813705	0.79454	0.749023	-0.0566406	0.7603	0.721855
-55.46	0.807846	0.798447	0.749023	-0.0566406	0.7603	0.721855
-55.36	0.80394	0.786728	0.743164	-0.0625	0.756393	0.715996
-55.26	0.803162	0.797668	0.749023	-0.0546875	0.740768	0.717171
-55.16	0.801987	0.780869	0.748245	-0.0546875	0.727097	0.710136
-55.06	0.801987	0.780869	0.74707	-0.0546875	0.720459	0.700371
-54.96	0.809799	0.790634	0.745117	-0.0585938	0.719284	0.70623
-54.86	0.807846	0.790634	0.743164	-0.0605469	0.719284	0.721855
-54.76	0.813705	0.806259	0.758789	-0.0457001	0.731003	0.731621
-54.66	0.819565	0.812119	0.758789	-0.0546875	0.736862	0.731621
-54.56	0.813705	0.812119	0.768555	-0.0507813	0.727097	0.741386
-54.46	0.809021	0.821106	0.773636	-0.0488281	0.726318	0.742561
-54.36	0.792221	0.816025	0.768555	-0.0546875	0.731781	0.741386
-54.26	0.788315	0.808212	0.768555	-0.0585938	0.761475	0.727715
-54.16	0.796127	0.823837	0.790039	-0.0527344	0.746628	0.733574
-54.06	0.809799	0.816025	0.797852	-0.0390625	0.736862	0.751152
-53.96	0.794174	0.814072	0.807617	-0.0410156	0.727097	0.741386
-53.86	0.788315	0.819931	0.793945	-0.0457001	0.712646	0.751152
-53.76	0.794174	0.810165	0.788086	-0.0429688	0.689987	0.741386
-53.66	0.784409	0.796494	0.795898	-0.0351563	0.689987	0.745293
-53.56	0.820343	0.788681	0.813477	-0.0449219	0.73764	0.732796
-53.46	0.882065	0.802353	0.805664	-0.0449219	0.841156	0.70623
-53.36	0.907455	0.8965	0.873634	-0.0449219	0.935692	0.676155
-53.26	0.978546	1.26797	1.0416	0.0648422	1.21811	0.750374
-53.16	1.24026	1.2254	1.39394	0.492577	1.19389	1.17654
-53.06	1.24808	0.666809	1.36699	0.467186	0.671631	1.18865
-52.96	0.794174	0.430481	0.708786	-0.0335922	0.488815	0.626541
-52.86	0.571915	-0.00742	0.52285	-0.285934	0.0931091	0.307404
-52.76	0.117996	-0.1996	0.0544891	-0.952347	-0.187355	-0.184784
-52.66	-0.094101	-0.155853	-0.177536	-1.09492	-0.313141	-0.31057
-52.56	-0.230042	-0.0261688	-0.223633	-0.996483	-0.246735	-0.236351
-52.46	-0.210129	0.122269	-0.189651	-0.857811	-0.0889206	-0.150414
-52.36	-0.0480194	0.242584	-0.0541	-0.692581	0.111473	-0.00822
-52.26	0.155106	0.328522	0.115822	-0.571487	0.293114	0.188263
-52.16	0.323074	0.426178	0.299416	-0.45742	0.451317	0.369904
-52.06	0.455109	0.543365	0.457619	-0.354691	0.593109	0.498024
-51.96	0.552765	0.660553	0.570114	-0.251175	0.676315	0.587868
-51.86	0.626984	0.75235	0.631836	-0.1418	0.714203	0.64959
-51.76	0.720734	0.79454	0.681442	-0.0742188	0.770065	0.678886
-51.66	0.753159	0.8004	0.735352	-0.0324249	0.799362	0.723808
-51.56	0.748474	0.812119	0.756836	0	0.803268	0.715996
-51.46	0.743393	0.819931	0.768555	-0.00586	0.795456	0.715996
-51.36	0.725815	0.816025	0.758789	-0.0117188	0.775925	0.714043
-51.26	0.714096	0.796494	0.754883	-0.00859	0.766159	0.688652
-51.16	0.71019	0.792587	0.739258	-0.0214844	0.749756	0.676933
-51.06	0.708237	0.791809	0.734573	-0.015625	0.738815	0.682014
-50.96	0.718002	0.790634	0.723633	-0.015625	0.740768	0.68084
-50.86	0.709412	0.776962	0.713867	-0.015625	0.740768	0.671074
-50.76	0.712143	0.771103	0.711914	-0.0292969	0.736862	0.676933
-50.66	0.716049	0.775009	0.719727	-0.03125	0.727097	0.657402
-50.56	0.727768	0.784775	0.709961	-0.0117188	0.715378	0.651543
-50.46	0.727768	0.788681	0.717773	-0.0117188	0.715378	0.659355
-50.36	0.731674	0.790634	0.727539	-0.00195	0.719284	0.665215
-50.26	0.737534	0.784775	0.743164	-0.0117188	0.725143	0.665215
-50.16	0.743393	0.780869	0.729492	-0.015625	0.725143	0.665215
-50.06	0.733627	0.771103	0.723633	-0.015625	0.725143	0.665215
-49.96	0.733627	0.771103	0.719727	-0.0300751	0.726318	0.673027
-49.86	0.723862	0.756653	0.709183	-0.0390625	0.709518	0.662483
-49.76	0.719955	0.739853	0.704102	-0.0449219	0.709518	0.661308
-49.66	0.713318	0.735947	0.702148	-0.0488281	0.695847	0.657402
-49.56	0.698471	0.730087	0.694336	-0.0683594	0.689987	0.637871
-49.46	0.688705	0.728134	0.688477	-0.0749969	0.689987	0.632011
-49.36	0.67894	0.712509	0.68457	-0.0761719	0.688034	0.628105
-49.26	0.67308	0.707825	0.664261	-0.0800781	0.671631	0.611702
-49.16	0.668396	0.687119	0.65332	-0.0996094	0.66655	0.620293
-49.06	0.651596	0.681259	0.647461	-0.115234	0.664597	0.616386
-48.96	0.653549	0.681259	0.649414	-0.115234	0.66655	0.61248
-48.86	0.653549	0.685165	0.635742	-0.121094	0.66069	0.602715
-48.76	0.657455	0.694931	0.629883	-0.111328	0.664597	0.602715
-48.66	0.667221	0.691025	0.633789	-0.0996094	0.664597	0.596855
-48.56	0.667221	0.691025	0.633789	-0.0945282	0.680222	0.606621
-48.46	0.67308	0.690247	0.643555	-0.105469	0.674362	0.616386
-48.36	0.676987	0.691025	0.648636	-0.105469	0.682175	0.622246
-48.26	0.67894	0.681259	0.651367	-0.109375	0.681396	0.621468
-48.16	0.67308	0.681259	0.657227	-0.125	0.670456	0.624199
-48.06	0.662537	0.671494	0.657227	-0.125	0.670456	0.639824
-47.96	0.663315	0.671494	0.663086	-0.125	0.670456	0.641777
-47.86	0.659409	0.671494	0.65918	-0.129684	0.670456	0.641777
-47.76	0.657455	0.661728	0.65918	-0.146484	0.674362	0.632011
-47.66	0.663315	0.651184	0.663086	-0.142578	0.670456	0.632011
-47.56	0.653549	0.650009	0.65918	-0.140625	0.670456	0.632011
-47.46	0.643784	0.650009	0.668945	-0.144531	0.670456	0.632011
-47.36	0.643784	0.640244	0.65918	-0.154297	0.669678	0.631233
-47.26	0.643005	0.64415	0.658401	-0.164063	0.658737	0.633965
-47.16	0.632065	0.64415	0.657227	-0.164063	0.664597	0.630058
-47.06	0.632065	0.650009	0.657227	-0.160156	0.674362	0.630058
-46.96	0.632065	0.64415	0.647461	-0.164841	0.674362	0.624199
-46.86	0.618393	0.651962	0.647461	-0.166016	0.684128	0.635918
-46.76	0.618393	0.646103	0.649414	-0.152344	0.684128	0.645683
-46.66	0.61058	0.651962	0.649414	-0.152344	0.689987	0.651543
-46.56	0.608627	0.648056	0.649414	-0.136719	0.676315	0.647636
-46.46	0.614487	0.641418	0.649414	-0.138672	0.680222	0.645683
-46.36	0.613708	0.640244	0.648636	-0.144531	0.676315	0.637871
-46.26	0.612534	0.636337	0.637695	-0.144531	0.665771	0.632011
-46.16	0.598862	0.620712	0.637695	-0.149216	0.66069	0.631233
-46.06	0.602768	0.616806	0.637695	-0.162109	0.66069	0.626152
-45.96	0.593002	0.610947	0.641602	-0.160156	0.656784	0.622246
-45.86	0.593002	0.610168	0.649414	-0.162109	0.654831	0.622246
-45.76	0.596909	0.614853	0.639648	-0.169922	0.647018	0.61248
-45.66	0.593002	0.610947	0.639648	-0.175781	0.641159	0.616386
-45.56	0.582458	0.614853	0.629883	-0.181641	0.645065	0.622246
-45.46	0.575424	0.610947	0.629105	-0.171875	0.640381	0.622246
-45.36	0.587143	0.614853	0.62793	-0.171875	0.639206	0.621468
-45.26	0.596909	0.620712	0.618164	-0.164063	0.639206	0.614433
-45.16	0.596909	0.610947	0.62207	-0.173828	0.633347	0.620293
-45.06	0.602768	0.614853	0.631836	-0.166016	0.645065	0.614433
-44.96	0.602768	0.624619	0.641602	-0.164063	0.641159	0.624199
-44.86	0.602768	0.630478	0.641602	-0.160156	0.645065	0.620293
-44.76	0.602768	0.624619	0.647461	-0.164063	0.654831	0.624199
-44.66	0.596909	0.630478	0.637695	-0.164841	0.650925	0.624199
-44.56	0.606674	0.627747	0.643555	-0.175781	0.654831	0.632011
-44.46	0.612534	0.610947	0.639648	-0.179688	0.647018	0.632011
-44.36	0.614487	0.610947	0.635742	-0.185547	0.641159	0.628105
-44.26	0.600037	0.60704	0.619339	-0.189453	0.636475	0.607796
-44.16	0.593002	0.601181	0.614258	-0.181641	0.615768	0.596855
-44.06	0.589096	0.605087	0.598633	-0.190231	0.609909	0.590996
-43.96	0.583237	0.601181	0.598633	-0.191406	0.609909	0.590996
-43.86	0.573471	0.597275	0.594727	-0.185547	0.609909	0.58709
-43.76	0.577377	0.585556	0.579102	-0.191406	0.596237	0.585136
-43.66	0.577377	0.595322	0.583008	-0.181641	0.596237	0.58123
-43.56	0.587143	0.595322	0.592773	-0.185547	0.591553	0.583183
-43.46	0.587143	0.605087	0.592773	-0.181641	0.590378	0.572639
-43.36	0.596909	0.612122	0.602539	-0.181641	0.584518	0.561699
-43.26	0.593002	0.605087	0.602539	-0.185547	0.590378	0.565605
-43.16	0.596909	0.605087	0.608398	-0.181641	0.594284	0.561699
-43.06	0.593002	0.605087	0.602539	-0.181641	0.590378	0.55584
-42.96	0.598862	0.614853	0.597855	-0.171875	0.594284	0.565605
-42.86	0.604721	0.614853	0.602539	-0.171875	0.60405	0.569511
-42.76	0.598862	0.620712	0.602539	-0.162109	0.60405	0.58123
-42.66	0.608627	0.610947	0.612305	-0.166016	0.609909	0.58123
-42.56	0.618393	0.610947	0.612305	-0.166016	0.609909	0.575371
-42.46	0.623474	0.610947	0.618164	-0.164063	0.600143	0.567558
-42.36	0.626205	0.601181	0.612305	-0.173828	0.602097	0.565605
-42.26	0.622299	0.605087	0.618164	-0.179688	0.591553	0.571465
-42.16	0.622299	0.614853	0.62207	-0.174606	0.594284	0.571465
-42.06	0.626205	0.620712	0.618164	-0.171875	0.600143	0.565605
-41.96	0.628159	0.614853	0.618164	-0.162109	0.60405	0.565605
-41.86	0.628159	0.624619	0.612305	-0.152344	0.613815	0.58123
-41.76	0.624252	0.624619	0.62207	-0.152344	0.623581	0.592949
-41.66	0.628159	0.636337	0.62793	-0.15625	0.623581	0.590996
-41.56	0.637924	0.642197	0.62207	-0.152344	0.633347	0.606621
-41.46	0.637924	0.636337	0.633789	-0.152344	0.639206	0.61248
-41.36	0.643784	0.646103	0.629883	-0.142578	0.645065	0.606621
-41.26	0.637924	0.646103	0.624023	-0.142578	0.645065	0.606621
-41.16	0.643784	0.655869	0.624023	-0.146484	0.645065	0.616386
-41.06	0.637924	0.655869	0.629883	-0.142578	0.654831	0.621468
-40.96	0.64769	0.665634	0.624023	-0.130859	0.654831	0.614433
-40.86	0.657455	0.665634	0.633789	-0.130859	0.66069	0.624199
-40.76	0.657455	0.6754	0.633789	-0.130859	0.654831	0.624199
-40.66	0.662537	0.670715	0.643555	-0.121094	0.664597	0.633965
-40.56	0.667221	0.663681	0.643555	-0.111328	0.674362	0.633965
-40.46	0.667221	0.673447	0.65332	-0.101563	0.674362	0.633965
-40.36	0.67308	0.679306	0.648636	-0.105469	0.680222	0.64373
-40.26	0.676987	0.673447	0.637695	-0.101563	0.684128	0.639824
-40.16	0.676987	0.681259	0.641602	-0.105469	0.693893	0.641777
-40.06	0.682846	0.671494	0.647461	-0.105469	0.689987	0.635918
-39.96	0.67308	0.6754	0.651367	-0.101563	0.693893	0.641777
-39.86	0.663315	0.6754	0.647461	-0.101563	0.701706	0.635918
-39.76	0.667221	0.681259	0.65332	-0.0917969	0.69194	0.645683
-39.66	0.663315	0.6754	0.65332	-0.0820313	0.695847	0.641777
-39.56	0.667221	0.685165	0.663086	-0.0820313	0.700928	0.645683
-39.46	0.667221	0.685165	0.663086	-0.0742188	0.693893	0.655449
-39.36	0.67308	0.691025	0.672852	-0.0800781	0.703659	0.659355
-39.26	0.667221	0.694931	0.672852	-0.0800781	0.703659	0.665215
-39.16	0.671127	0.694931	0.686523	-0.0703125	0.713425	0.67498
-39.06	0.682846	0.704697	0.702148	-0.0605469	0.72319	0.671074
-38.96	0.688705	0.714462	0.698242	-0.0507813	0.72319	0.67498
-38.86	0.688705	0.710556	0.702148	-0.0546875	0.719284	0.67498
-38.76	0.694565	0.712509	0.708008	-0.0507813	0.727097	0.67498
-38.66	0.693787	0.711731	0.711914	-0.0410156	0.738815	0.68084
-38.56	0.692612	0.710556	0.708008	-0.0351563	0.744675	0.682793
-38.46	0.696518	0.704697	0.708008	-0.0410156	0.744675	0.673027
-38.36	0.688705	0.710556	0.698242	-0.0359344	0.750534	0.672249
-38.26	0.686752	0.710556	0.704102	-0.0351563	0.750534	0.671074
-38.16	0.692612	0.710556	0.709183	-0.0410156	0.750534	0.671074
-38.06	0.692612	0.720322	0.702148	-0.03125	0.75444	0.67498
-37.96	0.682846	0.714462	0.708008	-0.0253906	0.750534	0.671074
-37.86	0.686752	0.720322	0.708008	-0.0253906	0.750534	0.671074
-37.76	0.682846	0.722275	0.698242	-0.0351563	0.75444	0.67498
-37.66	0.684799	0.712509	0.702148	-0.0351563	0.7603	0.68084
-37.56	0.674255	0.716415	0.708008	-0.03125	0.750534	0.671074
-37.46	0.676987	0.721497	0.698242	-0.0253906	0.756393	0.669121
-37.36	0.682846	0.720322	0.698242	-0.0253906	0.761475	0.657402
-37.26	0.682846	0.710556	0.688477	-0.0359344	0.7603	0.658577
-37.16	0.682846	0.710556	0.688477	-0.0351563	0.750534	0.651543
-37.06	0.676987	0.710556	0.689651	-0.0351563	0.750534	0.645683
-36.96	0.67894	0.70079	0.692383	-0.03125	0.750534	0.647636
-36.86	0.676987	0.704697	0.688477	-0.0351563	0.744675	0.632011
-36.76	0.67308	0.710556	0.692383	-0.0351563	0.750534	0.622246
-36.66	0.67308	0.70079	0.698242	-0.0351563	0.750534	0.635918
-36.56	0.674255	0.701965	0.688477	-0.0449219	0.740768	0.627327
-36.46	0.663315	0.694931	0.688477	-0.0410156	0.730225	0.624199
-36.36	0.653549	0.70079	0.692383	-0.0449219	0.72905	0.630058
-36.26	0.653549	0.70079	0.698242	-0.0410156	0.732956	0.620293
-36.16	0.653549	0.691025	0.688477	-0.0457001	0.72905	0.610527
-36.06	0.653549	0.694931	0.683792	-0.0429688	0.727097	0.600761
-35.96	0.657455	0.696884	0.678711	-0.0371094	0.711472	0.604668
-35.86	0.653549	0.691025	0.672852	-0.0429688	0.711472	0.61248
-35.76	0.653549	0.681259	0.674805	-0.046875	0.711472	0.598808
-35.66	0.652771	0.685165	0.65918	-0.0449219	0.700928	0.592171
-35.56	0.651596	0.680481	0.663086	-0.0410156	0.699753	0.585136
-35.46	0.645737	0.679306	0.665039	-0.0449219	0.703659	0.590996
-35.36	0.649643	0.681259	0.649414	-0.0449219	0.709518	0.58123
-35.26	0.643784	0.681259	0.658401	-0.0449219	0.699753	0.58123
-35.16	0.643784	0.6754	0.651367	-0.0449219	0.699753	0.571465
-35.06	0.643784	0.681259	0.657227	-0.0546875	0.699753	0.575371
-34.96	0.643784	0.681259	0.657227	-0.0554657	0.686081	0.58123
-34.86	0.643784	0.685165	0.647461	-0.0566406	0.686081	0.575371
-34.76	0.643005	0.681259	0.647461	-0.0664063	0.682175	0.58123
-34.66	0.645737	0.681259	0.649414	-0.0664063	0.67749	0.58123
-34.56	0.64769	0.681259	0.645508	-0.0644531	0.670456	0.571465
-34.46	0.64769	0.6754	0.639648	-0.0644531	0.66069	0.577324
-34.36	0.653549	0.680481	0.629105	-0.0742188	0.66069	0.572639
-34.26	0.643784	0.66954	0.62793	-0.0742188	0.656784	0.571465
-34.16	0.643784	0.66954	0.62793	-0.0749969	0.64624	0.561699
-34.06	0.643784	0.671494	0.62793	-0.0859375	0.643112	0.561699
-33.96	0.643784	0.671494	0.614258	-0.0859375	0.648972	0.561699
-33.86	0.643005	0.671494	0.608398	-0.0957031	0.647018	0.561699
-33.76	0.632065	0.661728	0.608398	-0.0917969	0.631393	0.561699
-33.66	0.635971	0.661728	0.597855	-0.0859375	0.631393	0.55584
-33.56	0.64183	0.66095	0.586914	-0.0957031	0.631393	0.551933
-33.46	0.632065	0.653915	0.588867	-0.0957031	0.621628	0.55584
-33.36	0.622299	0.659775	0.579102	-0.09375	0.62085	0.560921
-33.26	0.624252	0.659775	0.588867	-0.104294	0.609909	0.54998
-33.16	0.624252	0.650009	0.588867	-0.101563	0.609909	0.551933
-33.06	0.618393	0.650009	0.588867	-0.0957031	0.609909	0.542168
-32.96	0.624252	0.651962	0.583008	-0.0957031	0.609909	0.542168
-32.86	0.613708	0.642197	0.588867	-0.0957031	0.609909	0.542168
-32.76	0.612534	0.642197	0.578323	-0.0957031	0.600143	0.536308
-32.66	0.612534	0.641418	0.577148	-0.109375	0.600143	0.542168
-32.56	0.612534	0.640244	0.581055	-0.115234	0.590378	0.542168
-32.46	0.602768	0.630478	0.588867	-0.111328	0.591553	0.541389
-32.36	0.602768	0.630478	0.579102	-0.105469	0.594284	0.544121
-32.26	0.602768	0.630478	0.569336	-0.111328	0.590378	0.54998
-32.16	0.604721	0.630478	0.573242	-0.104294	0.590378	0.540215
-32.06	0.594955	0.624619	0.579102	-0.115234	0.590378	0.540215
-31.96	0.594177	0.630478	0.579102	-0.115234	0.590378	0.542168
-31.86	0.587143	0.632431	0.579102	-0.115234	0.580612	0.542168
-31.76	0.602768	0.632431	0.569336	-0.125	0.580612	0.536308
-31.66	0.593002	0.621887	0.568558	-0.125	0.580612	0.542168
-31.56	0.596909	0.620712	0.567383	-0.134766	0.570068	0.542168
-31.46	0.602768	0.620712	0.571289	-0.130859	0.5728	0.546074
-31.36	0.602768	0.620712	0.567383	-0.125	0.580612	0.551933
-31.26	0.593002	0.620712	0.567383	-0.125778	0.580612	0.551155
-31.16	0.593002	0.620712	0.569336	-0.126953	0.570847	0.54998
-31.06	0.593002	0.610947	0.55957	-0.125	0.574753	0.55584
-30.96	0.582458	0.610947	0.55957	-0.134766	0.580612	0.551933
-30.86	0.583237	0.614853	0.563477	-0.138672	0.570847	0.551933
-30.76	0.583237	0.610168	0.55957	-0.154297	0.570847	0.551933
-30.66	0.583237	0.60704	0.558792	-0.150391	0.570847	0.551933
-30.56	0.573471	0.605087	0.557617	-0.144531	0.574753	0.551933
-30.46	0.573471	0.610947	0.557617	-0.145309	0.570068	0.547249
-30.36	0.577377	0.610947	0.557617	-0.142578	0.568893	0.540215
-30.26	0.573471	0.610947	0.547852	-0.142578	0.570847	0.540215
-30.16	0.573471	0.601181	0.547852	-0.136719	0.570847	0.534355
-30.06	0.562927	0.601181	0.553711	-0.136719	0.561081	0.542168
-29.96	0.561752	0.590637	0.549805	-0.130859	0.561081	0.542168
-29.86	0.561752	0.589462	0.549805	-0.125	0.555222	0.532402
-29.76	0.563705	0.589462	0.553711	-0.130859	0.561081	0.532402
-29.66	0.55394	0.579697	0.558792	-0.125	0.561081	0.532402
-29.56	0.55394	0.58165	0.557617	-0.130859	0.555222	0.521858
-29.46	0.557846	0.571884	0.551758	-0.125	0.561081	0.520683
-29.36	0.563705	0.571884	0.547852	-0.121094	0.564987	0.514824
-29.26	0.55394	0.571884	0.547852	-0.125	0.560303	0.520683
-29.16	0.55394	0.562119	0.547852	-0.125	0.559128	0.510918
-29.06	0.553162	0.566025	0.551758	-0.130859	0.553268	0.510918
-28.96	0.551987	0.571106	0.55957	-0.121094	0.559128	0.510918
-28.86	0.551987	0.560165	0.553711	-0.115234	0.549362	0.510918
-28.76	0.542221	0.560165	0.55957	-0.125778	0.555222	0.501152
-28.66	0.544174	0.5504	0.549805	-0.123047	0.547409	0.503105
-28.56	0.544174	0.554306	0.549805	-0.126953	0.545456	0.502327
-28.46	0.544174	0.5504	0.549026	-0.121094	0.551315	0.495293
-28.36	0.534409	0.5504	0.547852	-0.125	0.551315	0.501152
-28.26	0.53363	0.540634	0.551758	-0.121094	0.550537	0.491386
-28.16	0.532455	0.542587	0.557617	-0.121094	0.539597	0.491386
-28.06	0.536362	0.541809	0.553711	-0.115234	0.539597	0.495293
-27.96	0.542221	0.534775	0.541992	-0.121094	0.539597	0.501152
-27.86	0.542221	0.540634	0.547852	-0.115234	0.529831	0.491386
-27.76	0.546127	0.540634	0.538086	-0.111328	0.533737	0.491386
-27.66	0.55394	0.530869	0.540039	-0.115234	0.54155	0.491386
-27.56	0.544174	0.534775	0.539261	-0.111328	0.531784	0.480843
-27.46	0.544174	0.540634	0.52832	-0.111328	0.53569	0.485527
-27.36	0.534409	0.534775	0.52832	-0.105469	0.531784	0.481621
-27.26	0.53363	0.530869	0.518555	-0.111328	0.531006	0.481621
-27.16	0.536362	0.530869	0.518555	-0.101563	0.523972	0.475761
-27.06	0.542221	0.525009	0.508789	-0.101563	0.529831	0.481621
-26.96	0.532455	0.530869	0.508789	-0.0898438	0.520065	0.471855
-26.86	0.532455	0.525009	0.508789	-0.09375	0.523972	0.471855
-26.76	0.52269	0.53009	0.498245	-0.0898438	0.520065	0.471855
-26.66	0.52269	0.523056	0.500977	-0.0800781	0.520065	0.471855
-26.56	0.512924	0.530869	0.506836	-0.0800781	0.514206	0.471077
-26.46	0.512924	0.521103	0.49707	-0.0703125	0.520065	0.460136
-26.36	0.503159	0.525009	0.499023	-0.0605469	0.520065	0.464043
-26.26	0.504333	0.530869	0.493164	-0.0554657	0.514206	0.460136
-26.16	0.507065	0.525009	0.499023	-0.0625	0.522018	0.46209
-26.06	0.503159	0.521103	0.499023	-0.0527344	0.522018	0.452324
-25.96	0.503159	0.525009	0.489258	-0.0527344	0.511475	0.452324
-25.86	0.503159	0.530869	0.493164	-0.0429688	0.514206	0.446465
-25.76	0.503159	0.525009	0.499023	-0.0351563	0.5103	0.452324
-25.66	0.497299	0.530869	0.489258	-0.03125	0.5103	0.452324
-25.56	0.503159	0.521103	0.48848	-0.03125	0.5103	0.442558
-25.46	0.493393	0.525009	0.481445	-0.0214844	0.500534	0.446465
-25.36	0.493393	0.530869	0.487305	-0.0117188	0.50444	0.44178
-25.26	0.492615	0.520325	0.487305	-0.0117188	0.5103	0.440605
-25.16	0.48558	0.525009	0.477539	-0.00586	0.514206	0.440605
-25.06	0.493393	0.525009	0.467773	-0.00195	0.5103	0.440605
-24.96	0.483627	0.530869	0.473633	-0.00586	0.5103	0.440605
-24.86	0.483627	0.525009	0.479492	-0.00195	0.499756	0.43084
-24.76	0.483627	0.526962	0.469727	0.0078125	0.500534	0.436699
-24.66	0.483627	0.511337	0.459961	0.00390625	0.494675	0.442558
-24.56	0.473862	0.511337	0.459183	0.0078125	0.496628	0.442558
-24.46	0.473862	0.511337	0.458008	0.0195313	0.481003	0.44178
-24.36	0.463318	0.515244	0.448242	0.0253906	0.481003	0.440605
-24.26	0.462143	0.506653	0.448242	0.0292969	0.481003	0.43084
-24.16	0.462143	0.503525	0.438477	0.0292969	0.466553	0.43084
-24.06	0.452377	0.509384	0.438477	0.0390625	0.463425	0.43084
-23.96	0.452377	0.499619	0.438477	0.0449219	0.469284	0.421074
-23.86	0.452377	0.505478	0.428711	0.0488281	0.469284	0.42498
-23.76	0.45433	0.501572	0.427933	0.0488281	0.463425	0.432793
-23.66	0.45433	0.501572	0.416992	0.0546875	0.469284	0.423027
-23.56	0.43988	0.491806	0.416992	0.0585938	0.471237	0.422249
-23.46	0.432846	0.491806	0.407227	0.0539093	0.471237	0.421074
-23.36	0.432846	0.48204	0.413086	0.0585938	0.465378	0.421074
-23.26	0.432846	0.481262	0.40918	0.0683594	0.471237	0.42498
-23.16	0.42308	0.474228	0.40918	0.0742188	0.471237	0.426933
-23.06	0.42308	0.480087	0.399414	0.078125	0.461472	0.421074
-22.96	0.413315	0.480087	0.399414	0.078125	0.460693	0.421074
-22.86	0.417221	0.470322	0.389648	0.0839844	0.449753	0.411308
-22.76	0.418396	0.460556	0.38887	0.0878906	0.449753	0.413261
-22.66	0.401596	0.460556	0.387695	0.09375	0.439987	0.412483
-22.56	0.407455	0.460556	0.387695	0.09375	0.436081	0.411308
-22.46	0.413315	0.45665	0.387695	0.0996094	0.430222	0.411308
-22.36	0.413315	0.440247	0.37793	0.109375	0.420456	0.411308
-22.26	0.399643	0.441025	0.389648	0.115234	0.417725	0.411308
-22.16	0.393784	0.441025	0.389648	0.119141	0.41069	0.407402
-22.06	0.393784	0.437119	0.379883	0.128906	0.41069	0.401543
-21.96	0.379333	0.427353	0.379105	0.134766	0.406784	0.400764
-21.86	0.372299	0.421494	0.374023	0.128906	0.391159	0.389824
-21.76	0.362534	0.407043	0.364258	0.134766	0.386475	0.387871
-21.66	0.362534	0.400009	0.358398	0.138672	0.375534	0.372246
-21.56	0.352768	0.400009	0.358398	0.144531	0.359909	0.372246
-21.46	0.352768	0.400009	0.348633	0.138672	0.359909	0.36248
-21.36	0.354721	0.401962	0.347855	0.150391	0.359909	0.36248
-21.26	0.344955	0.392197	0.348633	0.155472	0.350143	0.361702
-21.16	0.344177	0.392197	0.338867	0.144531	0.35405	0.350761
-21.06	0.343002	0.391418	0.338867	0.148438	0.350143	0.350761
-20.96	0.337143	0.376572	0.342773	0.154297	0.352097	0.350761
-20.86	0.333237	0.380478	0.334961	0.154297	0.351318	0.346855
-20.76	0.337143	0.370712	0.329102	0.148438	0.350143	0.33123
-20.66	0.333237	0.366806	0.329102	0.154297	0.340378	0.33123
-20.56	0.32933	0.360947	0.329102	0.144531	0.340378	0.333183
-20.46	0.327377	0.360947	0.328323	0.148438	0.330612	0.332405
-20.36	0.333237	0.350403	0.323242	0.150391	0.330612	0.321465
-20.26	0.318787	0.351181	0.317383	0.145706	0.334518	0.317558
-20.16	0.315659	0.341415	0.319336	0.138672	0.340378	0.311699
-20.06	0.311752	0.341415	0.319336	0.148438	0.340378	0.301933
-19.96	0.311752	0.341415	0.319336	0.154297	0.334518	0.301933
-19.86	0.305893	0.337509	0.314651	0.154297	0.341553	0.301933
-19.76	0.323471	0.33165	0.307617	0.144531	0.340378	0.301155
-19.66	0.327377	0.330872	0.311523	0.148438	0.326706	0.290215
-19.56	0.323471	0.329697	0.313477	0.154297	0.320847	0.290215
-19.46	0.323471	0.32579	0.303711	0.154297	0.320847	0.292168
-19.36	0.323471	0.319931	0.299805	0.150391	0.31694	0.278496
-19.26	0.309021	0.306259	0.304886	0.145706	0.310303	0.272636
-19.16	0.29808	0.297668	0.293945	0.148438	0.305222	0.272636
-19.06	0.292221	0.286728	0.288086	0.144531	0.295456	0.271858
-18.96	0.278549	0.276962	0.28418	0.144531	0.29155	0.270683
-18.86	0.268784	0.276962	0.274414	0.140625	0.281784	0.266777
-18.76	0.260193	0.267197	0.280273	0.130859	0.287643	0.257011
-18.66	0.249252	0.256653	0.271683	0.121094	0.267334	0.247246
-18.56	0.243393	0.245712	0.254883	0.114456	0.2603	0.231621
-18.46	0.243393	0.2379	0.249023	0.109375	0.256393	0.230843
-18.36	0.229721	0.23204	0.249023	0.09375	0.242722	0.215996
-18.26	0.227768	0.23204	0.249023	0.0839844	0.230225	0.215996
-18.16	0.228943	0.227356	0.23848	0.0839844	0.238815	0.217949
-18.06	0.218002	0.220322	0.229492	0.0742188	0.232956	0.202324
-17.96	0.202377	0.216415	0.213867	0.0761719	0.236862	0.198418
-17.86	0.198471	0.20665	0.204102	0.0617218	0.231003	0.19178
-17.76	0.17894	0.203918	0.195511	0.0546875	0.217331	0.190605
-17.66	0.174255	0.181259	0.174805	0.0410156	0.206787	0.18084
-17.56	0.169174	0.177353	0.165039	0.0351563	0.195847	0.176933
-17.46	0.159409	0.167587	0.151367	0.0253906	0.186081	0.157402
-17.36	0.149643	0.148056	0.129105	0.015625	0.176315	0.146858
-17.26	0.134018	0.137512	0.124023	0.0109406	0.16655	0.139824
-17.16	0.129333	0.126572	0.114258	-0.00586	0.159912	0.141777
-17.06	0.118393	0.116806	0.104492	-0.00586	0.148972	0.128105
-16.96	0.108627	0.0972748	0.0939484	-0.015625	0.147018	0.122246
-16.86	0.0988617	0.0906372	0.0869141	-0.015625	0.137253	0.108574
-16.76	0.0930023	0.085556	0.0849609	-0.0253906	0.127487	0.102715
-16.66	0.0941772	0.0796967	0.0791016	-0.0253906	0.116943	0.0980301
-16.56	0.0930023	0.0660248	0.0791016	-0.0351563	0.106003	0.0909958
-16.46	0.0890961	0.0621185	0.0751953	-0.0359344	0.0962372	0.0870895
-16.36	0.0793304	0.0621185	0.0732422	-0.046875	0.0903778	0.0675583
-16.26	0.0734711	0.071106	0.0685577	-0.0410156	0.0856934	0.0616989
-16.16	0.0734711	0.0738373	0.0712891	-0.0351563	0.0806122	0.0609207
-16.06	0.0726929	0.0738373	0.0771484	-0.03125	0.0708466	0.0616989
-15.96	0.0656586	0.0796967	0.0673828	-0.0351563	0.0708466	0.0577927
-15.86	0.0715179	0.0738373	0.0673828	-0.03125	0.0649872	0.0519333
-15.76	0.0578461	0.0796967	0.0576172	-0.0351563	0.0708466	0.0519333
-15.66	0.0539398	0.069931	0.0478516	-0.03125	0.0610809	0.0421677
-15.56	0.0441742	0.069931	0.0537109	-0.0253906	0.0649872	0.0421677
-15.46	0.0441742	0.0640717	0.0498047	-0.0351563	0.0649872	0.0413895
-15.36	0.0441742	0.0718842	0.0498047	-0.0351563	0.0610809	0.0402145
-15.26	0.0383148	0.0660248	0.0439453	-0.0410156	0.0649872	0.0441208
-15.16	0.0441742	0.0660248	0.0400391	-0.0359344	0.0610809	0.0538864
-15.06	0.043396	0.0718842	0.0439453	-0.0429688	0.0649872	0.0616989
-14.96	0.0461273	0.0660248	0.0490265	-0.0351563	0.0649872	0.0519333
-14.86	0.0422211	0.0718842	0.0419922	-0.0449219	0.0610809	0.0519333
-14.76	0.0422211	0.0660248	0.0380859	-0.0410156	0.0649872	0.0421677
-14.66	0.0363617	0.0718842	0.0380859	-0.0449219	0.0603027	0.0460739
-14.56	0.0422211	0.0660248	0.0419922	-0.0410156	0.0591278	0.0421677
-14.46	0.0363617	0.071106	0.0380859	-0.0410156	0.0532684	0.0421677
-14.36	0.0324554	0.0601654	0.0380859	-0.0351563	0.0493622	0.0363083
-14.26	0.0344086	0.0640717	0.0322266	-0.0410156	0.0532684	0.0460739
-14.16	0.0246429	0.0640717	0.0283203	-0.0410156	0.0493622	0.0421677
-14.06	0.0285492	0.069931	0.0185547	-0.0351563	0.0435028	0.0413895
-13.96	0.0246429	0.069931	0.0224609	-0.03125	0.0513153	0.0343552
-13.86	0.0285492	0.0640717	0.0185547	-0.03125	0.0454559	0.0441208
-13.76	0.0238647	0.0601654	0.0224609	-0.0351563	0.0513153	0.0402145
-13.66	0.0265961	0.054306	0.0177765	-0.0410156	0.0415497	0.0402145
-13.56	0.0226898	0.0503998	0.0224609	-0.0351563	0.0317841	0.0343552
-13.46	0.0265961	0.0523529	0.0185547	-0.0410156	0.0356903	0.0421677
-13.36	0.0226898	0.0464935	0.0185547	-0.03125	0.0310059	0.032402
-13.26	0.0226898	0.0425873	0.0126953	-0.0261688	0.0239716	0.0363083
-13.16	0.0265961	0.0464935	0.0185547	-0.0214844	0.0337372	0.032402
-13.06	0.0265961	0.0418091	0.00878906	-0.0253906	0.0298309	0.0363083
-12.96	0.0324554	0.0347748	0.00292969	-0.0214844	0.0337372	0.032402
-12.86	0.0363617	0.0406342	0.0126953	-0.0253906	0.0298309	0.0265427
-12.76	0.0324554	0.0347748	0.00878906	-0.0253906	0.0298309	0.032402
-12.66	0.0265961	0.0308685	0.0126953	-0.03125	0.0239716	0.0363083
-12.56	0.0344086	0.0250092	0.00878906	-0.0253906	0.0239716	0.0316238
-12.46	0.0246429	0.0308685	0.0126953	-0.03125	0.0200653	0.0343552
-12.36	0.0285492	0.0250092	0.0185547	-0.0214844	0.0239716	0.0304489
-12.26	0.0336304	0.0250092	0.00801086	-0.0117188	0.0200653	0.0304489
-12.16	0.0265961	0.0347748	0.000976563	-0.0117188	0.0142059	0.0245895
-12.06	0.0226898	0.0347748	-0.00293	-0.015625	0.0200653	0.0206833
-11.96	0.0226898	0.0308685	-0.00293	-0.0117188	0.0142059	0.0148239
-11.86	0.0168304	0.0308685	-0.00879	-0.0117188	0.0259247	0.0206833
-11.76	0.0226898	0.0250092	-0.0126953	-0.00586	0.0220184	0.0265427
-11.66	0.0265961	0.0211029	-0.0224609	0	0.0161591	0.0265427
-11.56	0.0324554	0.0250092	-0.0166016	-0.00391	0.0212402	0.032402
-11.46	0.0226898	0.0211029	-0.0166016	0	0.0142059	0.0226364
-11.36	0.0168304	0.0250092	-0.0205078	-0.00391	0.0200653	0.016777
-11.26	0.0226898	0.0203247	-0.0166016	0	0.0239716	0.0226364
-11.16	0.0168304	0.0132904	-0.0205078	0	0.0200653	0.016777
-11.06	0.0246429	0.00938416	-0.0166016	0.00508118	0.0200653	0.0218582
-10.96	0.0187836	0.00938416	-0.0107422	-0.00195	0.0142059	0.0109177
-10.86	0.0246429	0.00352478	-0.0166016	0.00390625	0.0200653	0.00505829
-10.76	0.0187836	0.0152435	-0.0107422	-0.00195	0.0102997	0.00505829
-10.66	0.0238647	0.0211029	-0.021286	0.0078125	0.0102997	0.0109177
-10.56	0.0129242	0.0113373	-0.0185547	0.00390625	0.000534058	0.00115204
-10.46	0.0168304	0.0113373	-0.0224609	0.0078125	0.00444031	-0.00471
-10.36	0.0168304	0.00157166	-0.0224609	0.00390625	0.000534058	0.00115204
-10.26	0.0226898	0.00547791	-0.0283203	0.0078125	0.00170898	-0.00861
-10.16	0.0129242	0.00157166	-0.0185547	0.0195313	-0.00923	-0.014473
-10.06	0.00706482	0.00157166	-0.0224609	0.0195313	-0.00923	-0.00861
-9.96	0.0129242	-0.00429	-0.0166016	0.015625	-0.0150909	-0.0183792
-9.86	0.00706482	0.000793457	-0.0205078	0.00976563	-0.00923	-0.014473
-9.76	0.00315857	-0.0101471	-0.0263672	0.015625	-0.0150909	-0.0183792
-9.66	0.00706482	-0.0160065	-0.0166016	0.0136719	-0.00923	-0.0242386
-9.56	0.0129242	-0.0199127	-0.0205078	0.0253906	-0.0189972	-0.028923
-9.46	0.00706482	-0.0257721	-0.0263672	0.0195313	-0.0150909	-0.0261917
-9.36	0.00315857	-0.0199127	-0.0166016	0.0195313	-0.00533	-0.0261917
-9.26	-0.0027	-0.0257721	-0.0166016	0.0292969	-0.00533	-0.030098
-9.16	0.0043335	-0.0296783	-0.0205078	0.0253906	-0.00923	-0.0242386
-9.06	-0.0027	-0.0257721	-0.0126953	0.0292969	-0.00533	-0.0281448
-8.96	-0.0105133	-0.0257721	-0.0107422	0.0253906	0.000534058	-0.0242386
-8.86	-0.0124664	-0.0140533	-0.0166016	0.0292969	-0.0100098	-0.0281448
-8.76	-0.0163727	-0.0179596	-0.00684	0.0292969	-0.0170441	-0.0242386
-8.66	-0.0124664	-0.023819	-0.00684	0.0390625	-0.0111847	-0.0281448
-8.56	-0.0163727	-0.0277252	-0.0107422	0.0343781	-0.0170441	-0.0242386
-8.46	-0.0222321	-0.0374908	-0.00684	0.0273438	-0.00923	-0.0242386
-8.36	-0.0163727	-0.0335846	-0.00684	0.0234375	-0.0150909	-0.0183792
-8.26	-0.0261383	-0.038269	0.00292969	0.0234375	-0.00923	-0.0281448
-8.16	-0.0222321	-0.0355377	-0.00175	0.0175781	-0.0189972	-0.0281448
-8.06	-0.0261383	-0.039444	-0.00879	0.0234375	-0.0189972	-0.0242386
-7.96	-0.0319977	-0.0355377	0.000976563	0.0175781	-0.0248566	-0.0242386
-7.86	-0.0269165	-0.039444	0.000976563	0.0136719	-0.0189972	-0.028923
-7.76	-0.0378571	-0.0453033	0.00683594	0.0078125	-0.0248566	-0.0261917
-7.66	-0.0339508	-0.039444	0.000976563	0.0195313	-0.0287628	-0.0261917
-7.56	-0.0339508	-0.0355377	-0.00293	0.015625	-0.029541	-0.0183792
-7.46	-0.0280914	-0.039444	-0.00879	0.0195313	-0.0365753	-0.0281448
-7.36	-0.0437164	-0.039444	-0.000977	0.0195313	-0.0365753	-0.0242386
-7.26	-0.0339508	-0.039444	-0.00684	0.0253906	-0.0307159	-0.0281448
-7.16	-0.0378571	-0.0492096	0.00292969	0.015625	-0.0365753	-0.0340042
-7.06	-0.0339508	-0.0433502	-0.000977	0.0148468	-0.0268097	-0.0281448
-6.96	-0.0339508	-0.0480347	-0.00684	0.0175781	-0.0209503	-0.0340042
-6.86	-0.0378571	-0.0453033	-0.000977	0.0175781	-0.0307159	-0.0242386
-6.76	-0.0359039	-0.0453033	-0.00684	0.0136719	-0.0248566	-0.0281448
-6.66	-0.0417633	-0.039444	0.00292969	0.0175781	-0.0287628	-0.0340042
-6.56	-0.0359039	-0.039444	-0.000977	0.0136719	-0.0385284	-0.0242386
-6.46	-0.0417633	-0.0453033	-0.00684	0.0136719	-0.0346222	-0.0281448
-6.36	-0.0456696	-0.0492096	-0.00684	0.0175781	-0.0385284	-0.0242386
-6.26	-0.0417633	-0.0453033	-0.000977	0.0136719	-0.0443878	-0.0281448
-6.16	-0.0417633	-0.0453033	-0.00684	0.00390625	-0.0385284	-0.0242386
-6.06	-0.0359039	-0.039444	0.00292969	0.00976563	-0.0443878	-0.0242386
-5.96	-0.0515289	-0.0453033	-0.00175	0.00585938	-0.0385284	-0.028923
-5.86	-0.0417633	-0.0492096	0.000976563	0.00976563	-0.0443878	-0.0359573
-5.76	-0.0366821	-0.0453033	-0.00293	0.00585938	-0.0490723	-0.0261917
-5.66	-0.0437164	-0.0492096	-0.00879	0.00976563	-0.0463409	-0.030098
-5.56	-0.0378571	-0.055069	0.000976563	0.00976563	-0.0502472	-0.0242386
-5.46	-0.0437164	-0.055069	0.000976563	0.015625	-0.0463409	-0.0281448
-5.36	-0.0339508	-0.0453033	0.000976563	0.00976563	-0.0502472	-0.0242386
-5.26	-0.0378571	-0.0453033	0.00878906	0.00976563	-0.0561066	-0.0242386
-5.16	-0.0437164	-0.0355377	0.00292969	0.0195313	-0.0561066	-0.0281448
-5.06	-0.0378571	-0.039444	0.0126953	0.0148468	-0.0502472	-0.0242386
-4.96	-0.0437164	-0.0374908	0.00878906	0.0078125	-0.0561066	-0.0281448
-4.86	-0.0359039	-0.0335846	-0.000977	0.0136719	-0.0600128	-0.0242386
-4.76	-0.0417633	-0.0335846	0.00292969	0.0078125	-0.0658722	-0.0281448
-4.66	-0.0359039	-0.023819	0.00878906	0.0078125	-0.0600128	-0.0242386
-4.56	-0.0319977	-0.0187378	0.00292969	0.0136719	-0.0580597	-0.0242386
-4.46	-0.0319977	-0.0296783	0.00878906	0.00390625	-0.0639191	-0.0242386
-4.36	-0.0261383	-0.0257721	-0.000977	0.00390625	-0.0678253	-0.014473
-4.26	-0.0222321	-0.0199127	-0.000977	0.00976563	-0.0736847	-0.0183792
-4.16	-0.0222321	-0.0199127	-0.0115204	0.00585938	-0.0686035	-0.014473
-4.06	-0.0163727	-0.0160065	-0.0126953	0.00976563	-0.0756378	-0.0183792
-3.96	-0.0171509	-0.0160065	-0.0126953	0.0195313	-0.0834503	-0.0242386
-3.86	-0.0144196	-0.00429	-0.0107422	0.0117188	-0.0854034	-0.0281448
-3.76	-0.0144196	0.00157166	-0.0205078	0.0136719	-0.0893097	-0.0242386
-3.66	-0.00661	0.00547791	-0.0166016	0.0253906	-0.0951691	-0.0242386
-3.56	-0.0124664	0.0113373	-0.0107422	0.0148468	-0.0893097	-0.028923
-3.46	-0.00661	0.00547791	-0.0205078	0.0078125	-0.0893097	-0.030098
-3.36	-0.0124664	0.0152435	-0.0205078	0.0175781	-0.0990753	-0.0359573
-3.26	-0.00661	0.0211029	-0.0263672	0.0195313	-0.108841	-0.0359573
-3.16	-0.0105133	0.0211029	-0.0166016	0.0078125	-0.119385	-0.0359573
-3.06	-0.0202789	0.0152435	-0.0154266	0.0136719	-0.12056	-0.0398636
-2.96	-0.0308228	0.0105591	-0.0322266	0.0136719	-0.130325	-0.0418167
-2.86	-0.0476227	0.0132904	-0.0361328	0.0078125	-0.130325	-0.0652542
-2.76	-0.0476227	0.0171967	-0.0517578	0.0117188	-0.143997	-0.0652542
-2.66	-0.0554352	0.00157166	-0.0556641	-0.00391	-0.159622	-0.0992355
-2.56	-0.0671539	-0.00233	-0.0662079	-0.0144501	-0.163528	-0.114082
-2.46	-0.0769196	0.00157166	-0.0751953	-0.0292969	-0.175247	-0.129707
-2.36	-0.0796509	-0.00702	-0.0888672	-0.0351563	-0.174072	-0.139473
-2.26	-0.100357	-0.0277252	-0.118942	-0.0351563	-0.194778	-0.175407
-2.16	-0.100357	-0.0374908	-0.139648	-0.0488281	-0.202591	-0.205879
-2.06	-0.118713	-0.0675659	-0.149414	-0.0546875	-0.218216	-0.235176
-1.96	-0.151138	-0.0960846	-0.169724	-0.100388	-0.236572	-0.259392
-1.86	-0.168716	-0.133972	-0.186523	-0.142578	-0.263138	-0.305489
-1.76	-0.192932	-0.170303	-0.208786	-0.1707	-0.290482	-0.343376
-1.66	-0.233948	-0.258972	-0.237305	-0.203125	-0.330322	-0.394157
-1.56	-0.26442	-0.303116	-0.264648	-0.227341	-0.356888	-0.440254
-1.46	-0.353088	-0.372253	-0.335739	-0.298828	-0.419388	-0.492989
-1.36	-0.434341	-0.443741	-0.40918	-0.365234	-0.477982	-0.561348
-1.26	-0.485123	-0.510147	-0.488083	-0.421875	-0.543213	-0.636345
-1.16	-0.574966	-0.596863	-0.583008	-0.496872	-0.602982	-0.719551
-1.06	-0.651917	-0.672256	-0.678711	-0.583984	-0.66626	-0.780876
1.24	19.1274	21.7457	26.2092	32.5121	36.913	32.8625
1.34	19.0813	22.0516	27.2893	34.6461	40.2392	38.9515
1.44	18.8532	22.0617	28.2877	36.0059	42.663	43.3637
1.54	18.6762	22.3832	28.8053	37.2414	44.5529	46.2582
1.64	18.6098	22.4981	29.3326	38.0328	45.9068	48.5383
1.74	18.6047	22.4863	29.7268	38.6953	46.5427	49.6695
1.84	18.6192	22.6891	29.7643	38.9867	47.0751	50.3168
1.94	18.4934	22.7578	29.9682	39.2219	47.3435	50.7144
2.04	18.4387	22.7621	30.1986	39.2695	47.5041	50.8683
2.14	18.4141	22.7613	30.2213	39.2504	47.4544	50.609
2.24	18.4743	22.8496	30.2736	39.4703	47.3017	50.4449
2.34	18.5043	23.1063	30.3615	39.3816	47.3447	50.1101
2.44	18.5102	23.1539	30.4248	39.2398	47.1533	49.9133
2.54	18.5188	23.018	30.3728	39.441	47.0388	49.5656
2.64	18.4465	23.0328	30.3494	39.3629	46.9193	49.4332
2.74	18.425	23.007	30.4689	39.3227	46.7931	49.3324
2.84	18.4004	23.0688	30.6537	39.3332	46.7177	49.0945
2.94	18.3621	23.1067	30.6193	39.3391	46.6853	48.9832
3.04	18.3875	23.1133	30.59	39.3547	46.647	48.8394
3.14	18.4168	23.1348	30.5881	39.4043	46.688	48.8012
3.24	18.4059	23.1981	30.5752	39.3926	46.6482	48.6734
3.34	18.4254	23.2684	30.5986	39.3477	46.6263	48.5597
3.44	18.4039	23.2938	30.6592	39.3777	46.6478	48.4738
3.54	18.4125	23.3082	30.7322	39.4324	46.6517	48.4074
3.64	18.4321	23.3238	30.7295	39.4305	46.5962	48.3847
3.74	18.4379	23.3856	30.7428	39.3973	46.597	48.3164
3.84	18.4692	23.3649	30.8064	39.3621	46.5783	48.3027
3.94	18.468	23.3824	30.8143	39.3465	46.5619	48.2586
4.04	18.4789	23.4379	30.8592	39.357	46.5353	48.2449
4.14	18.511	23.4691	30.8365	39.3844	46.5333	48.2683
4.24	18.5121	23.4965	30.8338	39.4078	46.513	48.2539
4.34	18.5246	23.4887	30.8365	39.4	46.5029	48.2117
4.44	18.5285	23.5336	30.8318	39.4215	46.506	48.2097
4.54	18.5285	23.6008	30.8385	39.4469	46.5177	48.1988
4.64	18.5383	23.6391	30.8404	39.473	46.5119	48.1863
4.74	18.5625	23.6633	30.8287	39.4781	46.5107	48.1902
4.84	18.6223	23.7082	30.8365	39.4977	46.5314	48.1785
4.94	18.6258	23.7289	30.8404	39.4801	46.5302	48.1695
5.04	18.6496	23.757	30.8678	39.4809	46.5314	48.1715
5.14	18.6582	23.7707	30.9037	39.4781	46.5283	48.1707
5.24	18.6856	23.7961	30.9049	39.4887	46.5283	48.1597
5.34	18.7176	23.8059	30.9057	39.4742	46.5165	48.1578
5.44	18.7442	23.8274	30.9127	39.4711	46.5255	48.1597
5.54	18.7578	23.8234	30.9174	39.4691	46.5107	48.1441
5.64	18.784	23.8371	30.9283	39.4477	46.5126	48.1472
5.74	18.8164	23.8379	30.9408	39.4418	46.5165	48.1558
5.84	18.8114	23.8527	30.9428	39.4418	46.5263	48.1129
5.94	18.8192	23.8508	30.9213	39.4223	46.5263	48.0972
6.04	18.8555	23.8652	30.9447	39.4313	46.5165	48.064
6.14	18.8563	23.884	30.9303	39.4191	46.5205	48.0543
6.24	18.8836	23.9043	30.9369	39.4262	46.5107	48.064
6.34	18.8875	23.9082	30.9408	39.4145	46.5244	48.0414
6.44	18.87	23.9192	30.9623	39.4184	46.54	48.0211
6.54	18.9012	23.9258	30.9779	39.432	46.531	48.0387
6.64	18.9168	23.957	31.0033	39.4328	46.5275	48.0347
6.74	18.9254	23.9785	31.0158	39.4359	46.5134	47.9984
6.84	18.9403	23.9961	31.0287	39.4359	46.5048	47.9937
6.94	18.9442	24.0215	31.0463	39.4465	46.4931	48.0094
7.04	18.9684	24.0566	31.0541	39.473	46.4744	47.9984
7.14	18.9774	24.0664	31.0561	39.4867	46.4697	47.9976
7.24	19.0035	24.0801	31.0873	39.4945	46.4462	47.975
7.34	19.0282	24.0938	31.0861	39.4855	46.449	47.9527
7.44	19.066	24.1211	31.0873	39.5004	46.4287	47.9594
7.54	19.1168	24.1277	31.0717	39.4953	46.4275	47.9449
7.64	19.1239	24.1445	31.0561	39.4867	46.4404	47.9195
7.74	19.1383	24.1543	31.051	39.4973	46.4373	47.9027
7.84	19.1657	24.1582	31.0365	39.5043	46.4169	47.9
7.94	19.1891	24.1649	31.0373	39.5168	46.4021	47.8871
8.04	19.2203	24.1621	31.0482	39.5062	46.3955	47.8785
8.14	19.2555	24.1738	31.0451	39.5051	46.4001	47.8617
8.24	19.2645	24.1883	31.0502	39.4965	46.4099	47.8668
8.34	19.2828	24.207	31.0354	39.4836	46.413	47.8539
8.44	19.2946	24.2188	31.0346	39.4914	46.4177	47.8383
8.54	19.2926	24.2195	31.0295	39.4945	46.4314	47.8277
8.64	19.318	24.2461	31.0346	39.5051	46.4111	47.8207
8.74	19.3168	24.2539	31.0549	39.5148	46.4197	47.8187
8.84	19.3571	24.2586	31.0639	39.5238	46.4099	47.8148
8.94	19.3844	24.2578	31.0666	39.5109	46.4158	47.7953
9.04	19.3942	24.2723	31.0783	39.4992	46.4333	47.7867
9.14	19.3981	24.2676	31.0686	39.5043	46.4501	47.7953
9.24	19.4	24.2469	31.0639	39.507	46.4333	47.7816
9.34	19.4106	24.2559	31.0783	39.5129	46.4412	47.7738
9.44	19.4352	24.243	31.0861	39.5285	46.4294	47.7758
9.54	19.4653	24.2461	31.0998	39.5148	46.4208	47.775
9.64	19.4723	24.2371	31.1068	39.4945	46.4041	47.7738
9.74	19.4743	24.2227	31.0979	39.4777	46.4001	47.7543
9.84	19.4848	24.2274	31.0881	39.4738	46.3806	47.7523
9.94	19.4918	24.2547	31.0803	39.4543	46.3826	47.7406
10.04	19.4848	24.2527	31.0834	39.4535	46.4099	47.7457
10.14	19.5055	24.2441	31.0822	39.4484	46.4013	47.7336
10.24	19.525	24.2547	31.0822	39.4426	46.3884	47.7301
10.34	19.5532	24.2703	31.0998	39.4289	46.3845	47.7289
10.44	19.5786	24.2774	31.0998	39.4094	46.3865	47.7191
10.54	19.5993	24.2899	31.1018	39.4035	46.4138	47.723
10.64	19.5942	24.284	31.1115	39.4074	46.4119	47.7289
10.74	19.609	24.2899	31.0959	39.4289	46.4177	47.7269
10.84	19.6235	24.3289	31.0959	39.4125	46.4197	47.7328
10.94	19.6442	24.3399	31.1174	39.4055	46.406	47.7179
11.04	19.643	24.3309	31.1115	39.4141	46.408	47.7211
11.14	19.6703	24.3426	31.1272	39.423	46.3923	47.7035
11.24	19.6598	24.3641	31.1225	39.4328	46.3982	47.7066
11.34	19.6489	24.3758	31.1311	39.427	46.3826	47.6937
11.44	19.6696	24.3953	31.1115	39.4367	46.3826	47.6918
11.54	19.6782	24.3895	31.1213	39.4281	46.3728	47.6996
11.64	19.6743	24.3945	31.1232	39.4113	46.3591	47.6898
11.74	19.7067	24.3836	31.1096	39.4055	46.3572	47.6722
11.84	19.7133	24.3953	31.1018	39.3859	46.3572	47.6898
11.94	19.7328	24.3953	31.1174	39.3918	46.3669	47.6801
12.04	19.7387	24.3953	31.0971	39.3906	46.3611	47.6722
12.14	19.7672	24.3887	31.1104	39.4074	46.3513	47.6801
12.24	19.7914	24.3738	31.1115	39.4016	46.3416	47.6625
12.34	19.8071	24.3719	31.1096	39.4016	46.3365	47.6469
12.44	19.8168	24.3875	31.1115	39.4035	46.3474	47.6566
12.54	19.8325	24.3817	31.0939	39.3918	46.3357	47.6488
12.64	19.8383	24.3953	31.0861	39.4023	46.3025	47.6222
12.74	19.8395	24.3875	31.0705	39.4406	46.3162	47.6273
12.84	19.8168	24.4031	31.0588	39.4504	46.2986	47.6097
12.94	19.8266	24.4129	31.0705	39.4563	46.2869	47.5785
13.04	19.8383	24.409	31.083	39.4777	46.2791	47.5922
13.14	19.8668	24.4031	31.1018	39.4797	46.2634	47.5922
13.24	19.8559	24.4129	31.0842	39.4707	46.2771	47.5812
13.34	19.8618	24.4324	31.0783	39.468	46.2634	47.598
13.44	19.8774	24.4344	31.0744	39.4582	46.2654	47.5941
13.54	19.9047	24.4227	31.085	39.4543	46.2693	47.5746
13.64	19.9184	24.4129	31.1057	39.4621	46.2798	47.5805
13.74	19.9125	24.4207	31.1057	39.4563	46.2869	47.6039
13.84	19.9321	24.4234	31.1096	39.4406	46.281	47.5863
13.94	19.941	24.4297	31.135	39.4348	46.283	47.5851
14.04	19.9496	24.4274	31.1135	39.4414	46.2615	47.598
14.14	19.9457	24.4324	31.1096	39.4211	46.2505	47.5883
14.24	19.9282	24.4461	31.1025	39.4172	46.2517	47.5805
14.34	19.9555	24.4461	31.1115	39.4309	46.2322	47.6008
14.44	19.9672	24.45	31.1193	39.4484	46.2302	47.5922
14.54	19.9516	24.4664	31.135	39.4648	46.2302	47.6117
14.64	19.9457	24.4598	31.1193	39.4719	46.2271	47.6222
14.74	19.9516	24.4383	31.0803	39.4758	46.2166	47.6137
14.84	19.9516	24.4402	31.0791	39.4914	46.2068	47.598
14.94	19.9633	24.4383	31.0842	39.4895	46.1775	47.6019
15.04	19.9653	24.4324	31.0647	39.4797	46.1541	47.598
15.14	19.9594	24.4227	31.0588	39.4707	46.1744	47.5851
15.24	19.9797	24.4266	31.0576	39.468	46.1912	47.5863
15.34	20.0024	24.4363	31.0647	39.466	46.2009	47.5844
15.44	20.0063	24.4324	31.0588	39.4543	46.2037	47.5726
15.54	20.0004	24.4266	31.051	39.4309	46.197	47.5558
15.64	20.0102	24.4313	31.0412	39.4141	46.1794	47.5512
15.74	20.0356	24.4305	31.0518	39.3859	46.156	47.5512
15.84	20.0395	24.4402	31.0783	39.382	46.1236	47.548
15.94	20.0493	24.4586	31.0928	39.3789	46.1404	47.5453
16.04	20.059	24.4832	31.1037	39.3879	46.1451	47.5609
16.14	20.0969	24.4813	31.1252	39.3926	46.158	47.557
16.24	20.1313	24.491	31.1272	39.423	46.1228	47.5656
16.34	20.1098	24.4899	31.1377	39.4395	46.1189	47.5707
16.44	20.1137	24.4832	31.1389	39.425	46.1052	47.5765
16.54	20.1293	24.4617	31.1682	39.4113	46.1099	47.5519
16.64	20.1293	24.45	31.1689	39.4375	46.1013	47.5375
16.74	20.1282	24.4449	31.1623	39.4621	46.1111	47.5355
16.84	20.1235	24.4617	31.1486	39.4883	46.1099	47.5219
16.94	20.1235	24.4774	31.1447	39.4777	46.1306	47.5051
17.04	20.1391	24.4715	31.135	39.4641	46.1248	47.5082
17.14	20.1352	24.4781	31.1135	39.4727	46.1462	47.4984
17.24	20.1399	24.491	31.0986	39.468	46.1412	47.5051
17.34	20.1391	24.5008	31.1037	39.4445	46.1501	47.4867
17.44	20.1352	24.5113	31.1076	39.4289	46.1384	47.4574
17.54	20.1235	24.5242	31.1006	39.4434	46.149	47.4418
17.64	20.1098	24.5348	31.0979	39.466	46.1501	47.4387
17.74	20.1235	24.5418	31.0881	39.466	46.1451	47.4379
17.84	20.1223	24.5516	31.0869	39.4473	46.1541	47.4347
17.94	20.1332	24.5399	31.0979	39.4543	46.1541	47.4457
18.04	20.1391	24.525	31.1162	39.4445	46.149	47.4418
18.14	20.143	24.5106	31.1193	39.4492	46.1345	47.4426
18.24	20.1535	24.5145	31.133	39.4367	46.1373	47.4418
18.34	20.143	24.5328	31.1377	39.423	46.1345	47.432
18.44	20.1516	24.5359	31.1467	39.4375	46.1177	47.4242
18.54	20.1743	24.525	31.1377	39.4328	46.147	47.425
18.64	20.184	24.5359	31.1428	39.4453	46.1521	47.4047
18.74	20.1868	24.5399	31.1447	39.4348	46.1541	47.4066
18.84	20.1899	24.5406	31.1389	39.425	46.1548	47.3957
18.94	20.1957	24.5223	31.1455	39.4133	46.1443	47.391
19.04	20.1703	24.534	31.1584	39.4023	46.1443	47.3859
19.14	20.1625	24.5359	31.1533	39.4016	46.1373	47.3656
19.24	20.1809	24.527	31.1604	39.4063	46.1306	47.3656
19.34	20.184	24.5359	31.1631	39.4219	46.1236	47.3508
19.44	20.1879	24.5359	31.1467	39.423	46.1306	47.3558
19.54	20.1938	24.5152	31.1436	39.4375	46.1345	47.3265
19.64	20.1965	24.5125	31.1272	39.4387	46.1353	47.3058
19.74	20.2036	24.4949	31.1299	39.4395	46.1248	47.307
19.84	20.2036	24.4996	31.1428	39.4289	46.1353	47.2914
19.94	20.216	24.4852	31.1436	39.4289	46.1208	47.2902
20.04	20.2133	24.4957	31.1467	39.4082	46.1052	47.2894
20.14	20.227	24.4949	31.1428	39.4133	46.1091	47.3058
20.24	20.2278	24.491	31.1396	39.4023	46.0982	47.2855
20.34	20.2055	24.4918	31.1475	39.4133	46.0935	47.2855
20.44	20.184	24.5035	31.1564	39.4141	46.0904	47.2883
20.54	20.1965	24.5008	31.1631	39.4094	46.0896	47.2855
20.64	20.1977	24.4754	31.1525	39.4191	46.0982	47.2883
20.74	20.1977	24.4645	31.1467	39.418	46.0994	47.2953
20.84	20.2063	24.4598	31.1514	39.4191	46.104	47.3039
20.94	20.2172	24.4781	31.1525	39.4043	46.0896	47.309
21.04	20.2219	24.4832	31.1533	39.4035	46.0845	47.2902
21.14	20.2368	24.4918	31.1525	39.4074	46.0896	47.2894
21.24	20.227	24.4891	31.1525	39.3984	46.0837	47.2902
21.34	20.2297	24.4996	31.1416	39.4035	46.0748	47.2855
21.44	20.2426	24.5145	31.1467	39.3926	46.0681	47.2765
21.54	20.2512	24.5047	31.1494	39.4094	46.065	47.2562
21.64	20.2582	24.4938	31.167	39.3926	46.0681	47.2543
21.74	20.2668	24.491	31.1623	39.4035	46.0689	47.2629
21.84	20.2778	24.4852	31.1721	39.4023	46.0623	47.2804
21.94	20.2825	24.4977	31.1689	39.4035	46.0689	47.2797
22.04	20.2973	24.5047	31.1564	39.3926	46.0591	47.2816
22.14	20.2973	24.5094	31.1572	39.3918	46.0544	47.2746
22.24	20.2961	24.5242	31.1564	39.3867	46.0447	47.2797
22.34	20.3032	24.5152	31.1533	39.3965	46.0376	47.2687
22.44	20.3118	24.5281	31.1564	39.3996	46.0447	47.2797
22.54	20.3246	24.5211	31.1572	39.3867	46.0337	47.2648
22.64	20.3071	24.5203	31.1623	39.3938	46.0193	47.2738
22.74	20.3118	24.5242	31.1475	39.4023	46.0142	47.2746
22.84	20.3266	24.5152	31.1428	39.3918	46.0095	47.2797
22.94	20.3176	24.5145	31.1389	39.3789	45.9986	47.2863
23.04	20.3071	24.5289	31.1076	39.3723	46.0095	47.2797
23.14	20.3012	24.5281	31.1064	39.3672	46.0083	47.2804
23.24	20.2922	24.5348	31.1064	39.3762	46.0095	47.2855
23.34	20.2836	24.5301	31.0939	39.373	45.9986	47.2687
23.44	20.2778	24.5289	31.1006	39.3828	45.9939	47.266
23.54	20.2864	24.5281	31.0939	39.3801	45.9841	47.2543
23.64	20.2778	24.5348	31.0861	39.377	45.9771	47.2453
23.74	20.2668	24.5223	31.0908	39.384	45.9693	47.2387
23.84	20.268	24.525	31.0928	39.3828	45.9783	47.2258
23.94	20.261	24.5184	31.0861	39.3723	45.9595	47.2152
24.04	20.2719	24.5106	31.0869	39.3691	45.9587	47.2004
24.14	20.2778	24.5113	31.09	39.3625	45.9595	47.1996
24.24	20.2707	24.5055	31.0869	39.3633	45.9529	47.1887
24.34	20.2817	24.4852	31.09	39.3625	45.9537	47.1801
24.44	20.2903	24.4891	31.0869	39.3535	45.9294	47.1789
24.54	20.2973	24.4918	31.0908	39.343	45.9322	47.1703
24.64	20.3118	24.4949	31.0979	39.3477	45.9333	47.173
24.74	20.311	24.4879	31.1006	39.3332	45.9283	47.1586
24.84	20.3	24.5035	31.0959	39.3359	45.9275	47.1594
24.94	20.2914	24.4988	31.0967	39.343	45.9185	47.139
25.04	20.2961	24.4859	31.09	39.3457	45.9087	47.132
25.14	20.2914	24.4793	31.0967	39.3535	45.8982	47.1301
25.24	20.3	24.484	31.0861	39.3488	45.9029	47.1195
25.34	20.3012	24.4949	31.0791	39.3477	45.9236	47.1105
25.44	20.3098	24.4996	31.0869	39.343	45.9283	47.1176
25.54	20.311	24.4891	31.09	39.3457	45.9275	47.1281
25.64	20.3059	24.4899	31.0869	39.3469	45.9283	47.1195
25.74	20.3071	24.4891	31.0861	39.3418	45.9322	47.1183
25.84	20.3078	24.4781	31.0771	39.343	45.9392	47.1144
25.94	20.311	24.4793	31.0803	39.3457	45.938	47.1137
26.04	20.3118	24.4879	31.0908	39.3477	45.9392	47.1203
26.14	20.2973	24.493	31.0967	39.3469	45.9236	47.1137
26.24	20.2805	24.4977	31.1018	39.3418	45.9224	47.1183
26.34	20.2914	24.4988	31.0967	39.343	45.9283	47.1195
26.44	20.2981	24.4918	31.0959	39.3398	45.9197	47.1222
26.54	20.2914	24.4996	31.0869	39.3457	45.9146	47.1301
26.64	20.2922	24.4754	31.0803	39.3527	45.9099	47.1293
26.74	20.2993	24.484	31.0869	39.3457	45.9029	47.1301
26.84	20.3078	24.4891	31.0908	39.3477	45.908	47.1332
26.94	20.3051	24.4742	31.0861	39.3527	45.9029	47.1359
27.04	20.3254	24.4832	31.0869	39.3418	45.9029	47.1293
27.14	20.3313	24.4899	31.0803	39.3469	45.9138	47.1301
27.24	20.3286	24.4832	31.0811	39.3418	45.9087	47.1293
27.34	20.3157	24.4781	31.0908	39.3273	45.8884	47.1301
27.44	20.3325	24.484	31.0861	39.3301	45.8677	47.1293
27.54	20.3313	24.4852	31.0771	39.3359	45.8591	47.1086
27.64	20.3246	24.4793	31.0705	39.3477	45.8521	47.1039
27.74	20.3215	24.482	31.0635	39.343	45.8521	47.1125
27.84	20.3207	24.4938	31.0607	39.332	45.8494	47.1203
27.94	20.3215	24.4988	31.0498	39.3234	45.8423	47.1156
28.04	20.3149	24.4918	31.0432	39.3164	45.8279	47.1047
28.14	20.3254	24.4891	31.0303	39.3137	45.8228	47.1039
28.24	20.3313	24.4879	31.0303	39.3066	45.822	47.1047
28.34	20.3207	24.484	31.0314	39.302	45.8228	47.0902
28.44	20.3254	24.493	31.0303	39.3008	45.8228	47.0929
28.54	20.3305	24.4899	31.0295	39.3125	45.822	47.0949
28.64	20.3254	24.4832	31.0303	39.2961	45.8287	47.0844
28.74	20.3207	24.482	31.0303	39.293	45.8181	47.0832
28.84	20.3254	24.4684	31.0361	39.2863	45.8013	47.0844
28.94	20.3215	24.4734	31.0373	39.2852	45.8033	47.0793
29.04	20.3168	24.4684	31.0479	39.2871	45.7986	47.0637
29.14	20.3059	24.4637	31.0568	39.2727	45.8033	47.0785
29.24	20.3149	24.4586	31.0498	39.2734	45.7986	47.0734
29.34	20.3215	24.4637	31.0615	39.2832	45.7915	47.0734
29.44	20.3149	24.4684	31.0705	39.2707	45.7994	47.0629
29.54	20.3215	24.4625	31.0654	39.2715	45.783	47.0578
29.64	20.3254	24.4637	31.0615	39.2578	45.7759	47.0637
29.74	20.3325	24.4664	31.0647	39.257	45.7837	47.0492
29.84	20.3215	24.4684	31.0693	39.2559	45.7927	47.048
29.94	20.3246	24.4676	31.0615	39.2578	45.7876	47.0492
30.04	20.3254	24.4684	31.0705	39.2473	45.7876	47.0461
30.14	20.3305	24.4734	31.0752	39.2461	45.7966	47.0441
30.24	20.3215	24.4625	31.0713	39.2375	45.8013	47.0344
30.34	20.3254	24.4625	31.0803	39.2441	45.8033	47.0375
30.44	20.3364	24.4637	31.0811	39.2461	45.8123	47.0285
30.54	20.3313	24.4625	31.0811	39.2461	45.813	47.0285
30.64	20.3305	24.4723	31.0803	39.2375	45.8123	47.0336
30.74	20.3313	24.4734	31.0674	39.2363	45.8228	47.0344
30.84	20.3442	24.482	31.0744	39.2402	45.813	47.0199
30.94	20.3371	24.484	31.0791	39.2375	45.8123	47.0168
31.04	20.3352	24.4832	31.0811	39.2363	45.8111	47.0187
31.14	20.3364	24.482	31.0803	39.248	45.8169	47.018
31.24	20.341	24.484	31.0811	39.2551	45.822	47.0226
31.34	20.3305	24.4832	31.0811	39.2559	45.8267	47.0285
31.44	20.3352	24.482	31.0764	39.2559	45.8228	47.0238
31.54	20.3403	24.493	31.0635	39.2512	45.8123	47.0226
31.64	20.3352	24.4918	31.0713	39.252	45.8111	47.0246
31.74	20.345	24.484	31.0607	39.25	45.8169	47.0238
31.84	20.3461	24.493	31.0752	39.257	45.8083	47.0226
31.94	20.345	24.482	31.0615	39.2559	45.8052	47.0246
32.04	20.35	24.4801	31.0647	39.2617	45.7994	47.0199
32.14	20.345	24.4793	31.0693	39.2668	45.7927	47.0031
32.24	20.3508	24.4684	31.0674	39.2656	45.8013	46.9972
32.34	20.3461	24.4578	31.051	39.2676	45.8033	47.0082
32.44	20.3547	24.4586	31.04	39.2609	45.783	47.009
32.54	20.3567	24.452	31.0412	39.2695	45.7818	47.0043
32.64	20.3559	24.4527	31.0439	39.2813	45.7837	46.9972
32.74	20.3743	24.4391	31.0498	39.2773	45.7771	46.9933
32.84	20.3801	24.4461	31.0412	39.2766	45.7818	46.9972
32.94	20.3852	24.4488	31.04	39.2813	45.7662	46.9945
33.04	20.3918	24.443	31.04	39.2813	45.7732	46.9836
33.14	20.3754	24.4442	31.0412	39.2766	45.7623	46.9836
33.24	20.3782	24.4332	31.0264	39.2754	45.7662	46.973
33.34	20.3821	24.4285	31.0205	39.2813	45.7673	46.964
33.44	20.3754	24.4234	31.01	39.2863	45.772	46.9633
33.54	20.384	24.4234	31.0107	39.2793	45.7623	46.9523
33.64	20.386	24.4266	31.0002	39.2773	45.7634	46.9445
33.74	20.3891	24.4332	30.999	39.2676	45.7623	46.9387
33.84	20.384	24.443	31.001	39.2609	45.7486	46.9437
33.94	20.386	24.4324	31.0002	39.2656	45.7458	46.9367
34.04	20.395	24.4332	31.001	39.252	45.7466	46.9445
34.14	20.3957	24.4332	30.9873	39.2609	45.7525	46.934
34.24	20.4055	24.4324	30.9748	39.2559	45.7458	46.9269
34.34	20.4086	24.4332	30.9697	39.2559	45.7427	46.923
34.44	20.4153	24.4274	30.9717	39.2512	45.7505	46.9144
34.54	20.4153	24.4363	30.965	39.2598	45.7525	46.9269
34.64	20.4047	24.443	30.9697	39.2656	45.7458	46.9269
34.74	20.4055	24.4469	30.9717	39.2617	45.7564	46.9289
34.84	20.4047	24.452	30.9748	39.257	45.7525	46.934
34.94	20.4094	24.4527	30.9795	39.2461	45.7564	46.9191
35.04	20.4114	24.4527	30.9756	39.2402	45.7537	46.9144
35.14	20.4094	24.4578	30.9807	39.2414	45.7466	46.9172
35.24	20.4047	24.4625	30.9795	39.2461	45.7623	46.923
35.34	20.4153	24.4625	30.9697	39.2402	45.7576	46.9144
35.44	20.4145	24.4481	30.9748	39.2355	45.7564	46.9133
35.54	20.4055	24.4469	30.9697	39.2402	45.7525	46.9074
35.64	20.4153	24.4527	30.9697	39.2363	45.7564	46.9144
35.74	20.4184	24.4422	30.9756	39.2363	45.7537	46.9133
35.84	20.4153	24.4469	30.9748	39.2316	45.7427	46.9133
35.94	20.4153	24.4527	30.9736	39.2363	45.7466	46.9066
36.04	20.4047	24.4539	30.9717	39.2266	45.7419	46.9172
36.14	20.4055	24.4566	30.965	39.2277	45.7466	46.9172
36.24	20.4055	24.4625	30.9697	39.2168	45.7427	46.9269
36.34	20.4184	24.4637	30.9697	39.2207	45.7361	46.9242
36.44	20.4114	24.4527	30.965	39.2199	45.7369	46.9172
36.54	20.4008	24.4527	30.96	39.2266	45.7369	46.923
36.64	20.3977	24.4578	30.96	39.2207	45.7369	46.9289
36.74	20.4055	24.4527	30.9561	39.2207	45.7361	46.9242
36.84	20.3911	24.4566	30.9553	39.218	45.7427	46.9172
36.94	20.384	24.4566	30.9541	39.2109	45.733	46.9133
37.04	20.3762	24.4637	30.9502	39.2207	45.7361	46.9183
37.14	20.3754	24.4664	30.9455	39.216	45.731	46.9133
37.24	20.3782	24.4723	30.9502	39.2109	45.7232	46.9133
37.34	20.3762	24.4676	30.9502	39.2168	45.7166	46.9086
37.44	20.3793	24.4723	30.9436	39.2102	45.7115	46.9035
37.54	20.3782	24.4664	30.9404	39.2051	45.7017	46.9035
37.64	20.3821	24.4637	30.9346	39.2012	45.7076	46.8969
37.74	20.3657	24.4664	30.9307	39.2012	45.7029	46.8976
37.84	20.3684	24.4723	30.9201	39.2051	45.7056	46.8976
37.94	20.3743	24.4637	30.9287	39.2063	45.6978	46.8976
38.04	20.3703	24.4625	30.9307	39.207	45.7029	46.8969
38.14	20.3793	24.4606	30.9287	39.1965	45.6958	46.9074
38.24	20.3879	24.4723	30.9357	39.1895	45.6958	46.9035
38.34	20.3957	24.4676	30.9248	39.1875	45.6931	46.8976
38.44	20.3989	24.4723	30.9209	39.1816	45.6861	46.8969
38.54	20.3938	24.4625	30.924	39.177	45.6861	46.8937
38.64	20.3996	24.4578	30.9229	39.1699	45.6822	46.8879
38.74	20.4094	24.4625	30.9346	39.166	45.6736	46.8879
38.84	20.4145	24.4566	30.9365	39.1758	45.6763	46.8871
38.94	20.4055	24.4566	30.9279	39.1711	45.6626	46.884
39.04	20.3957	24.4578	30.9307	39.1699	45.6658	46.8781
39.14	20.3989	24.4664	30.9346	39.1699	45.6626	46.8773
39.24	20.4133	24.4625	30.9346	39.1672	45.6568	46.882
39.34	20.4153	24.4566	30.9357	39.1504	45.6568	46.8683
39.44	20.4192	24.4539	30.9443	39.1504	45.656	46.8637
39.54	20.4164	24.4566	30.9404	39.1504	45.6568	46.8605
39.64	20.4094	24.4527	30.9436	39.1516	45.6568	46.8625
39.74	20.4289	24.4442	30.9541	39.1406	45.6529	46.8547
39.84	20.4243	24.443	30.9541	39.1367	45.6462	46.848
39.94	20.4289	24.4324	30.9502	39.1309	45.6431	46.8469
40.04	20.425	24.4215	30.9553	39.1262	45.647	46.8566
40.14	20.4243	24.4234	30.9502	39.1211	45.6423	46.8527
40.24	20.425	24.4129	30.958	39.1074	45.6314	46.8586
40.34	20.4192	24.402	30.9619	39.1008	45.6236	46.8617
40.44	20.4289	24.3922	30.9689	39.0996	45.6169	46.8625
40.54	20.4262	24.3836	30.9736	39.0898	45.6158	46.8566
40.64	20.4153	24.3863	30.9795	39.0918	45.6216	46.8488
40.74	20.4153	24.3961	30.9795	39.0813	45.608	46.848
40.84	20.4047	24.3981	30.9846	39.0801	45.6072	46.8469
40.94	20.4094	24.3934	30.9834	39.0801	45.606	46.8429
41.04	20.4055	24.3961	30.9912	39.0762	45.6021	46.839
41.14	20.3989	24.3941	30.9814	39.0762	45.5974	46.8383
41.24	20.3957	24.3973	30.9846	39.0813	45.5923	46.8371
41.34	20.386	24.4059	30.9834	39.0801	45.5826	46.8371
41.44	20.3891	24.402	30.999	39.0801	45.5759	46.8273
41.54	20.384	24.3981	31.0107	39.0742	45.5767	46.8246
41.64	20.3762	24.3973	31.0041	39.0813	45.5767	46.8176
41.74	20.3793	24.3922	31.001	39.0801	45.5806	46.8176
41.84	20.3879	24.3824	31.0049	39.0801	45.5826	46.8168
41.94	20.3957	24.3914	30.9943	39.0703	45.5759	46.8176
42.04	20.3899	24.3922	30.9932	39.0715	45.5767	46.8176
42.14	20.395	24.3863	31.0049	39.0645	45.5826	46.8176
42.24	20.3899	24.3844	31.0049	39.0703	45.5759	46.8176
42.34	20.3957	24.3777	31.0049	39.0605	45.5865	46.8187
42.44	20.3989	24.3824	31.0041	39.0605	45.5826	46.8176
42.54	20.3957	24.3805	31.001	39.0617	45.5767	46.8176
42.64	20.3899	24.3883	30.999	39.0547	45.5759	46.8078
42.74	20.395	24.3836	31.0049	39.0566	45.5767	46.807
42.84	20.384	24.3863	31.0041	39.0508	45.5767	46.8019
42.94	20.3899	24.3766	31.001	39.05	45.5728	46.8078
43.04	20.3899	24.3777	31.0049	39.0547	45.5662	46.8039
43.14	20.395	24.3766	31.0041	39.0508	45.5767	46.7972
43.24	20.3957	24.3863	30.999	39.0508	45.5904	46.7961
43.34	20.3899	24.3863	30.999	39.0508	45.5865	46.7883
43.44	20.395	24.3883	31.0049	39.0539	45.5857	46.7844
43.54	20.3996	24.3875	30.9951	39.0605	45.5865	46.7777
43.64	20.3957	24.3961	30.9904	39.0605	45.5865	46.7765
43.74	20.3891	24.3961	30.9893	39.0645	45.5865	46.7824
43.84	20.3977	24.3836	31.001	39.0605	45.5974	46.7746
43.94	20.3996	24.3766	30.9943	39.0617	45.5962	46.7719
44.04	20.4094	24.3707	30.9932	39.0508	45.5923	46.7726
44.14	20.4184	24.3824	30.9951	39.0508	45.5865	46.7824
44.24	20.4153	24.3777	30.9951	39.0508	45.5857	46.7785
44.34	20.4094	24.3668	30.9943	39.0547	45.5865	46.7777
44.44	20.4145	24.3668	30.9893	39.0617	45.5865	46.7765
44.54	20.4094	24.3668	30.9854	39.0508	45.5865	46.7863
44.64	20.4094	24.3785	30.9795	39.0508	45.5857	46.7785
44.74	20.4055	24.3777	30.9854	39.0508	45.5865	46.7883
44.84	20.3989	24.3727	30.9846	39.0441	45.5826	46.7914
44.94	20.3938	24.3766	30.9736	39.0508	45.5767	46.7961
45.04	20.3899	24.3777	30.9717	39.041	45.5759	46.7883
45.14	20.3899	24.3863	30.965	39.0371	45.5669	46.7883
45.24	20.3891	24.3824	30.9678	39.0254	45.5669	46.7875
45.34	20.3879	24.3766	30.9736	39.0402	45.5572	46.7765
45.44	20.3899	24.3777	30.9736	39.041	45.5564	46.7726
45.54	20.3852	24.3805	30.9756	39.0352	45.5552	46.7687
45.64	20.3782	24.3961	30.9689	39.041	45.5572	46.7621
45.74	20.3899	24.3941	30.9697	39.0402	45.5474	46.7668
45.84	20.3899	24.3875	30.9678	39.0391	45.5513	46.7668
45.94	20.4035	24.3863	30.9756	39.0449	45.5564	46.757
46.04	20.4086	24.3863	30.9756	39.0508	45.5455	46.759
46.14	20.4094	24.3863	30.9709	39.0508	45.5435	46.7484
46.24	20.4094	24.3875	30.9678	39.05	45.5369	46.7472
46.34	20.4094	24.3863	30.9639	39.0508	45.5396	46.7472
46.44	20.4086	24.3863	30.9658	39.0547	45.5455	46.7375
46.54	20.4094	24.3824	30.9553	39.0605	45.5474	46.7426
46.64	20.4094	24.3777	30.9541	39.0645	45.5376	46.7472
46.74	20.4094	24.3766	30.9443	39.0813	45.5369	46.7375
46.84	20.4086	24.3766	30.9494	39.0801	45.5357	46.7414
46.94	20.4094	24.3766	30.9482	39.0703	45.5357	46.7426
47.04	20.4094	24.3777	30.9541	39.0801	45.5259	46.7316
47.14	20.4153	24.3863	30.9541	39.0715	45.5318	46.7277
47.24	20.4086	24.3824	30.9541	39.0703	45.5369	46.7316
47.34	20.3977	24.3883	30.9455	39.0801	45.5396	46.7375
47.44	20.4133	24.3875	30.9443	39.0703	45.5357	46.7277
47.54	20.4153	24.3863	30.9443	39.0715	45.5376	46.7308
47.64	20.4086	24.3863	30.9443	39.0742	45.5271	46.7277
47.74	20.4192	24.3883	30.9455	39.0801	45.5298	46.7082
47.84	20.4192	24.3973	30.9385	39.0762	45.522	46.7082
47.94	20.4192	24.3961	30.9404	39.082	45.5201	46.6976
48.04	20.4231	24.3863	30.9346	39.0754	45.5279	46.7004
48.14	20.4301	24.3883	30.9338	39.084	45.522	46.6965
48.24	20.425	24.3875	30.9346	39.0898	45.5271	46.7023
48.34	20.4192	24.3863	30.9307	39.0898	45.5162	46.6984
48.44	20.4192	24.3902	30.9287	39.0918	45.5162	46.6879
48.54	20.4243	24.3922	30.9346	39.091	45.5064	46.6769
48.64	20.4348	24.3777	30.9357	39.0898	45.5076	46.6711
48.74	20.4328	24.3863	30.9248	39.0938	45.5103	46.6769
48.84	20.4348	24.3863	30.9346	39.0957	45.5162	46.6711
48.94	20.434	24.3863	30.9287	39.1016	45.5201	46.6691
49.04	20.4348	24.3875	30.9299	39.1008	45.5162	46.6625
49.14	20.4192	24.3824	30.9248	39.0996	45.5173	46.6711
49.24	20.4145	24.3766	30.9248	39.1016	45.5064	46.6672
49.34	20.4133	24.3883	30.9248	39.0957	45.5064	46.6574
49.44	20.4153	24.3875	30.9182	39.1016	45.4966	46.6574
49.54	20.4094	24.3863	30.9229	39.091	45.4958	46.6508
49.64	20.4094	24.3863	30.9248	39.0801	45.4966	46.6574
49.74	20.3989	24.3981	30.9189	39.0703	45.4869	46.6476
49.84	20.4035	24.3875	30.9209	39.0742	45.4869	46.6476
49.94	20.4192	24.3863	30.9182	39.0715	45.4908	46.6371
50.04	20.4192	24.3863	30.9248	39.0703	45.4958	46.6359
50.14	20.4086	24.3863	30.915	39.0645	45.4869	46.632
50.24	20.4094	24.3875	30.9248	39.0703	45.4908	46.6281
50.34	20.4094	24.3902	30.924	39.0605	45.4869	46.6281
50.44	20.4094	24.3863	30.9287	39.0656	45.4763	46.6176
50.54	20.4086	24.3863	30.9248	39.0605	45.4751	46.6203
50.64	20.4094	24.3883	30.9248	39.0645	45.4771	46.6164
50.74	20.4094	24.3922	30.915	39.0605	45.4673	46.6086
50.84	20.4094	24.3973	30.9143	39.0605	45.4576	46.6086
50.94	20.4094	24.3922	30.917	39.0547	45.4568	46.6019
51.04	20.4125	24.3766	30.915	39.0617	45.4556	46.6066
51.14	20.4153	24.3777	30.915	39.0508	45.4458	46.5969
51.24	20.4094	24.3766	30.9092	39.0449	45.4517	46.5969
51.34	20.4094	24.3727	30.9143	39.041	45.447	46.598
51.44	20.4086	24.3668	30.9033	39.0402	45.4458	46.6008
51.54	20.4133	24.3563	30.9092	39.0332	45.4458	46.6066
51.64	20.4192	24.357	30.9053	39.041	45.4361	46.6066
51.74	20.4192	24.3609	30.9053	39.0352	45.4302	46.5988
51.84	20.4184	24.3668	30.8986	39.0313	45.4373	46.5929
51.94	20.4153	24.3668	30.9033	39.0305	45.4263	46.598
52.04	20.4133	24.368	30.9092	39.0293	45.4263	46.5969
52.14	20.4153	24.357	30.915	39.0234	45.4263	46.5969
52.24	20.4133	24.357	30.9053	39.0254	45.4322	46.5929
52.34	20.4164	24.357	30.9045	39.0313	45.4314	46.598
52.44	20.4133	24.3563	30.9072	39.0313	45.4361	46.591
52.54	20.4192	24.357	30.9033	39.0207	45.4361	46.5871
52.64	20.4192	24.3609	30.9053	39.0137	45.4263	46.5871
52.74	20.4203	24.357	30.8955	39.0098	45.4158	46.591
52.84	20.4289	24.3563	30.8986	39.0059	45.4205	46.598
52.94	20.4192	24.3492	30.8936	39.0117	45.4263	46.6008
53.04	20.4192	24.357	30.8877	39.0051	45.4165	46.5969
53.14	20.4203	24.3512	30.8955	39	45.4205	46.6008
53.24	20.4192	24.357	30.8857	39	45.4255	46.6086
53.34	20.4192	24.357	30.8791	39.0039	45.4205	46.6027
53.44	20.4153	24.3582	30.8838	39.0117	45.4165	46.6125
53.54	20.4125	24.3473	30.8838	39.0148	45.4205	46.6078
53.64	20.4153	24.3473	30.8779	39.0195	45.4165	46.6008
53.74	20.4094	24.3473	30.8857	39.0098	45.4165	46.6008
53.84	20.4133	24.3465	30.8889	39.0156	45.4216	46.6125
53.94	20.4184	24.3473	30.8877	39.0117	45.4165	46.6086
54.04	20.4094	24.3473	30.8838	39.0109	45.4068	46.6027
54.14	20.4094	24.3375	30.8779	39.0039	45.4068	46.6019
54.24	20.3996	24.3367	30.8838	39.0098	45.4107	46.6105
54.34	20.3989	24.3395	30.876	39	45.406	46.6066
54.44	20.4016	24.3375	30.8693	38.9961	45.4107	46.6066
54.54	20.4094	24.3375	30.874	38.9914	45.4165	46.6027
54.64	20.4094	24.3375	30.8682	38.9941	45.4068	46.6027
54.74	20.4094	24.3406	30.874	39	45.406	46.6078
54.84	20.3989	24.3473	30.876	38.9941	45.399	46.6008
54.94	20.3977	24.3375	30.8752	39	45.4107	46.6066
55.04	20.3996	24.3375	30.8779	39.0012	45.4068	46.6008
55.14	20.386	24.3367	30.8838	38.9902	45.4009	46.6027
55.24	20.3793	24.3356	30.8857	38.9941	45.4068	46.6125
55.34	20.3821	24.3258	30.8752	38.9941	45.3962	46.6125
55.44	20.3899	24.3277	30.8779	39.0039	45.399	46.6117
55.54	20.3801	24.3172	30.874	39.002	45.397	46.6164
55.64	20.3793	24.316	30.874	38.9914	45.397	46.6222
55.74	20.3723	24.3199	30.8682	38.9941	45.4009	46.6183
55.84	20.3782	24.3277	30.876	38.9902	45.4009	46.6125
55.94	20.384	24.318	30.8693	38.9844	45.406	46.6222
56.04	20.3801	24.3219	30.8779	38.9805	45.397	46.6215
56.14	20.3801	24.327	30.8838	38.9863	45.4009	46.6164
56.24	20.3735	24.3258	30.8779	38.9855	45.397	46.6203
56.34	20.3782	24.318	30.874	38.9805	45.3865	46.6183
56.44	20.3684	24.3219	30.8799	38.9805	45.3892	46.6222
56.54	20.3586	24.3172	30.8752	38.9609	45.3951	46.6222
56.64	20.3547	24.316	30.8779	38.9602	45.3873	46.6176
56.74	20.3598	24.3063	30.874	38.9531	45.3873	46.6105
56.84	20.3586	24.3063	30.874	38.9492	45.3814	46.6203
56.94	20.3528	24.3074	30.8701	38.9453	45.3767	46.6222
57.04	20.3586	24.3004	30.8752	38.9453	45.3794	46.6125
57.14	20.35	24.3063	30.8682	38.9512	45.3873	46.6222
57.24	20.343	24.3063	30.874	38.9453	45.3775	46.6183
57.34	20.3489	24.3004	30.8779	38.9406	45.3814	46.6215
57.44	20.3489	24.3082	30.874	38.9434	45.3865	46.6164
57.54	20.3489	24.3113	30.8799	38.9414	45.3892	46.6183
57.64	20.3547	24.3063	30.8752	38.9355	45.3873	46.6125
57.74	20.3598	24.2965	30.8701	38.9355	45.3814	46.6086
57.84	20.3586	24.3004	30.8584	38.9309	45.3873	46.6117
57.94	20.3528	24.2984	30.8682	38.9238	45.3904	46.6066
58.04	20.3586	24.3016	30.8654	38.9238	45.3853	46.6066
58.14	20.35	24.3063	30.8643	38.9199	45.3892	46.6008
58.24	20.3489	24.3004	30.8486	38.9141	45.397	46.6086
58.34	20.3528	24.3004	30.8447	38.9121	45.3912	46.6019
58.44	20.3586	24.3063	30.8447	38.9152	45.4009	46.6008
58.54	20.3489	24.2977	30.8381	38.9141	45.3962	46.6008
58.64	20.3442	24.2965	30.8447	38.9102	45.3892	46.5969
58.74	20.3528	24.2906	30.835	38.9043	45.397	46.6008
58.84	20.3586	24.3004	30.8389	38.9141	45.4009	46.5988
58.94	20.3586	24.3063	30.835	38.9102	45.397	46.5883
59.04	20.3606	24.3082	30.8291	38.9063	45.4009	46.5812
59.14	20.3547	24.3016	30.8342	38.9055	45.406	46.5773
59.24	20.3657	24.3102	30.8271	38.9043	45.4009	46.5676
59.34	20.3489	24.3063	30.8291	38.9102	45.4009	46.5578
59.44	20.3489	24.3063	30.835	38.9043	45.4107	46.5472
59.54	20.3547	24.3082	30.8389	38.9102	45.4068	46.5402
59.64	20.3598	24.3016	30.8342	38.9063	45.4107	46.5383
59.74	20.3586	24.3063	30.8369	38.9055	45.4158	46.5324
59.84	20.3586	24.2965	30.835	38.9141	45.4107	46.5285
59.94	20.3606	24.3004	30.8291	38.9141	45.4107	46.5121
60.04	20.3598	24.3082	30.835	38.9102	45.4107	46.5109
60.14	20.3586	24.2977	30.8342	38.9102	45.4165	46.507
60.24	20.3625	24.3004	30.8271	38.9063	45.4068	46.4914
60.34	20.3762	24.2965	30.835	38.9055	45.4001	46.4914
60.44	20.3696	24.2867	30.8291	38.9004	45.399	46.4914
60.54	20.3723	24.2906	30.835	38.9043	45.4009	46.4914
60.64	20.3782	24.2879	30.8389	38.9141	45.4107	46.4914
60.74	20.3801	24.2867	30.8342	38.9141	45.4068	46.4808
60.84	20.3899	24.2809	30.8369	38.9141	45.4009	46.4777
60.94	20.3832	24.277	30.835	38.9121	45.4009	46.4719
61.04	20.3879	24.2809	30.8291	38.9152	45.3904	46.4621
61.14	20.3899	24.2879	30.8252	38.9102	45.3892	46.4582
61.24	20.384	24.277	30.8147	38.9043	45.397	46.4523
61.34	20.3899	24.2711	30.8174	38.9004	45.3814	46.4418
61.44	20.3832	24.2672	30.8174	38.9043	45.3814	46.4406
61.54	20.3879	24.2711	30.8135	38.9063	45.3814	46.4406
61.64	20.3938	24.2664	30.8193	38.9055	45.3814	46.4445
61.74	20.3899	24.2555	30.8154	38.9043	45.3806	46.4504
61.84	20.3899	24.2457	30.8088	38.9004	45.3794	46.4406
61.94	20.3891	24.2516	30.8076	38.8906	45.3794	46.4426
62.04	20.3879	24.2477	30.8174	38.8848	45.3755	46.4465
62.14	20.3938	24.2371	30.8174	38.8945	45.3697	46.4484
62.24	20.3899	24.2262	30.8193	38.8957	45.3677	46.4418
62.34	20.3938	24.2301	30.8252	38.8945	45.3619	46.4347
62.44	20.3891	24.2379	30.8154	38.8906	45.3611	46.4406
62.54	20.3879	24.2223	30.8088	38.8945	45.3501	46.4406
62.64	20.3782	24.232	30.8076	38.8945	45.3501	46.4406
62.74	20.384	24.2313	30.8037	38.9004	45.3501	46.4406
62.84	20.384	24.2301	30.7881	38.8945	45.3501	46.4308
62.94	20.3793	24.2301	30.7881	38.8957	45.3462	46.4328
63.04	20.3821	24.2359	30.7881	38.8906	45.3404	46.4328
63.14	20.3879	24.2203	30.7783	38.8848	45.3416	46.423
63.24	20.384	24.2223	30.7795	38.8945	45.3306	46.4222
63.34	20.384	24.2176	30.7646	38.8809	45.3267	46.425
63.44	20.384	24.2145	30.7588	38.8801	45.3208	46.4211
63.54	20.3743	24.2203	30.7588	38.873	45.3208	46.4211
63.64	20.3743	24.2164	30.7549	38.875	45.3169	46.4211
63.74	20.3735	24.2106	30.749	38.875	45.3103	46.4113
63.84	20.3782	24.2145	30.7385	38.875	45.3091	46.4152
63.94	20.3723	24.2203	30.7471	38.8711	45.3091	46.4113
64.04	20.3723	24.2203	30.7334	38.875	45.3111	46.4113
64.14	20.3586	24.2106	30.7275	38.8742	45.3111	46.4113
64.24	20.3645	24.2125	30.7295	38.873	45.3013	46.4008
64.34	20.3637	24.2078	30.7295	38.8711	45.3072	46.4015
64.44	20.3625	24.2008	30.7295	38.8652	45.3013	46.4015
64.54	20.3625	24.1949	30.715	38.8652	45.3005	46.4015
64.64	20.3625	24.2008	30.708	38.8652	45.2896	46.4015
64.74	20.3625	24.1969	30.7178	38.875	45.2896	46.4015
64.84	20.3489	24.191	30.7041	38.875	45.2955	46.4015
64.94	20.343	24.191	30.6943	38.8703	45.2798	46.4015
65.04	20.3442	24.1805	30.6885	38.8633	45.2818	46.4008
65.14	20.343	24.1695	30.6897	38.8652	45.2869	46.4015
65.24	20.3332	24.1734	30.6885	38.8613	45.2798	46.4015
65.34	20.3332	24.1813	30.6885	38.8555	45.2798	46.4015
65.44	20.3332	24.1715	30.6885	38.8652	45.2896	46.4015
65.54	20.3332	24.1715	30.6846	38.8645	45.2896	46.4015
65.64	20.3332	24.1715	30.6787	38.8594	45.2798	46.3879
65.74	20.3235	24.1715	30.6787	38.8535	45.2779	46.382
65.84	20.3188	24.1617	30.6779	38.8516	45.281	46.3762
65.94	20.3118	24.1609	30.6768	38.8457	45.2798	46.3871
66.04	20.3176	24.1598	30.6631	38.841	45.2798	46.3859
66.14	20.3235	24.1598	30.6592	38.8379	45.2857	46.382
66.24	20.3235	24.1637	30.6553	38.8496	45.2798	46.382
66.34	20.3235	24.1715	30.6592	38.8438	45.2818	46.382
66.44	20.3137	24.1578	30.6592	38.8438	45.2915	46.3781
66.54	20.3137	24.1461	30.6584	38.8555	45.2915	46.3722
66.64	20.3137	24.152	30.6572	38.8516	45.2908	46.3617
66.74	20.3129	24.1461	30.6572	38.8457	45.2896	46.3605
66.84	20.3157	24.1481	30.6436	38.841	45.2994	46.3644
66.94	20.3118	24.1461	30.6396	38.8379	45.2994	46.3703
67.04	20.3118	24.1512	30.6396	38.8496	45.3013	46.3605
67.14	20.3137	24.15	30.6494	38.8438	45.2974	46.3605
67.24	20.3137	24.1363	30.6389	38.8457	45.2955	46.3625
67.34	20.3137	24.1344	30.6338	38.8457	45.2966	46.3586
67.44	20.3039	24.1305	30.6377	38.8457	45.2994	46.3519
67.54	20.3078	24.1305	30.6377	38.8449	45.2994	46.3508
67.64	20.2993	24.1207	30.6396	38.8398	45.2955	46.3508
67.74	20.2922	24.1207	30.6357	38.8438	45.2915	46.3508
67.84	20.2922	24.1219	30.6291	38.8477	45.2915	46.3508
67.94	20.2922	24.1109	30.6279	38.8438	45.2915	46.3508
68.04	20.2922	24.1109	30.6279	38.8555	45.2908	46.3527
68.14	20.2942	24.1012	30.6279	38.8457	45.2896	46.3527
68.24	20.2942	24.1012	30.6279	38.841	45.2994	46.3527
68.34	20.2942	24.1012	30.624	38.834	45.2994	46.3519
68.44	20.2844	24.0914	30.6182	38.834	45.3013	46.3508
68.54	20.2836	24.0914	30.6201	38.834	45.3013	46.3508
68.64	20.2864	24.0856	30.6193	38.834	45.3013	46.3508
68.74	20.2825	24.0906	30.6143	38.8301	45.3072	46.3469
68.84	20.2785	24.0895	30.6084	38.8145	45.3005	46.3429
68.94	20.2766	24.0797	30.6084	38.8164	45.3091	46.3429
69.04	20.2727	24.0797	30.6084	38.8203	45.3091	46.3422
69.14	20.2727	24.0856	30.6045	38.8254	45.3072	46.341
69.24	20.2746	24.0777	30.5979	38.8203	45.3013	46.341
69.34	20.2649	24.0719	30.5986	38.8145	45.3013	46.341
69.44	20.2688	24.0758	30.5986	38.8105	45.3013	46.341
69.54	20.2739	24.0816	30.5986	38.8086	45.3064	46.341
69.64	20.2727	24.0816	30.5986	38.8105	45.2994	46.341
69.74	20.2727	24.0809	30.5986	38.8039	45.2994	46.3429
69.84	20.2629	24.0797	30.5986	38.8047	45.3013	46.3383
69.94	20.2629	24.0914	30.5939	38.8047	45.3072	46.3312
70.04	20.2629	24.0914	30.5869	38.8047	45.3013	46.3312
70.14	20.2629	24.0914	30.5889	38.8047	45.3005	46.3449
70.24	20.2629	24.0875	30.585	38.8047	45.2994	46.3508
70.34	20.2524	24.0816	30.5889	38.8047	45.2994	46.3508
70.44	20.2571	24.0711	30.5889	38.8047	45.3072	46.3527
70.54	20.2629	24.0699	30.585	38.8086	45.3013	46.3527
70.64	20.2532	24.0699	30.5783	38.8156	45.2974	46.3625
70.74	20.2532	24.0699	30.5732	38.8008	45.2915	46.3519
70.84	20.2434	24.0699	30.5674	38.7949	45.2966	46.3605
70.94	20.2434	24.0602	30.5654	38.7949	45.2896	46.3605
71.04	20.2336	24.0621	30.5596	38.7949	45.2896	46.3605
71.14	20.2336	24.066	30.5596	38.7949	45.2857	46.3508
71.24	20.2336	24.0719	30.5686	38.791	45.2915	46.3527
71.34	20.2231	24.0711	30.5635	38.7891	45.3013	46.3625
71.44	20.216	24.066	30.5576	38.7941	45.3064	46.3527
71.54	20.2219	24.0641	30.5576	38.791	45.2955	46.3519
71.64	20.218	24.0699	30.5557	38.7793	45.3013	46.3566
71.74	20.2141	24.0699	30.5498	38.791	45.2974	46.3547
71.84	20.2043	24.0719	30.5588	38.7852	45.3013	46.3605
71.94	20.2043	24.0719	30.5576	38.7852	45.3064	46.3566
72.04	20.2043	24.0719	30.5537	38.7852	45.2994	46.3527
72.14	20.2036	24.0719	30.5479	38.7844	45.3111	46.3527
72.24	20.1926	24.0711	30.5479	38.7832	45.3111	46.3566
72.34	20.1926	24.0699	30.5459	38.7734	45.3208	46.3617
72.44	20.1828	24.0699	30.5498	38.7813	45.3267	46.3508
72.54	20.1868	24.0699	30.549	38.7754	45.3208	46.3508
72.64	20.1926	24.0758	30.5479	38.7754	45.3298	46.3508
72.74	20.1926	24.068	30.5576	38.7754	45.3267	46.3508
72.84	20.1828	24.066	30.5537	38.7844	45.3169	46.3508
72.94	20.1887	24.0719	30.5479	38.7832	45.3111	46.3527
73.04	20.1848	24.0719	30.5498	38.7832	45.3169	46.3527
73.14	20.1743	24.0613	30.5498	38.7813	45.3103	46.3527
73.24	20.1731	24.0602	30.549	38.7852	45.315	46.3519
73.34	20.1633	24.0602	30.5479	38.7949	45.3111	46.3508
73.44	20.1672	24.0602	30.5576	38.791	45.3072	46.3547
73.54	20.1731	24.0602	30.5576	38.7844	45.3013	46.3605
73.64	20.1672	24.0504	30.5576	38.7832	45.3064	46.3605
73.74	20.1731	24.0504	30.5557	38.7852	45.3091	46.3625
73.84	20.1633	24.0524	30.5596	38.7852	45.3091	46.3527
73.94	20.1633	24.0418	30.5588	38.791	45.3072	46.3527
74.04	20.1633	24.0406	30.5576	38.7852	45.3111	46.3527
74.14	20.1575	24.0406	30.5537	38.7949	45.3072	46.3566
74.24	20.1535	24.0406	30.5479	38.7941	45.3111	46.3617
74.34	20.1528	24.0406	30.5596	38.793	45.3103	46.3547
74.44	20.1516	24.0309	30.5498	38.7949	45.3189	46.3605
74.54	20.1418	24.0309	30.5557	38.7949	45.3208	46.3605
74.64	20.1321	24.0309	30.5537	38.791	45.3169	46.3605
74.74	20.1379	24.0211	30.5549	38.7988	45.3111	46.3605
74.84	20.1438	24.0203	30.5479	38.8047	45.3111	46.3508
74.94	20.134	24.0211	30.5479	38.8	45.3162	46.3527
75.04	20.134	24.0211	30.5479	38.793	45.3091	46.3527
75.14	20.134	24.025	30.5479	38.7949	45.3091	46.3422
75.24	20.1282	24.0309	30.5498	38.7949	45.3072	46.3508
75.34	20.1235	24.027	30.5596	38.8047	45.3013	46.341
75.44	20.1262	24.0211	30.5588	38.8047	45.3111	46.341
75.54	20.1223	24.0113	30.5576	38.8047	45.3111	46.341
75.64	20.1262	24.0106	30.5576	38.8008	45.3103	46.3449
75.74	20.1223	24.0094	30.5674	38.7941	45.3091	46.3508
75.84	20.1125	24.0113	30.5693	38.7949	45.3091	46.3527
75.94	20.1125	23.9977	30.5654	38.7949	45.3072	46.3429
76.04	20.1067	23.9918	30.5596	38.7852	45.3013	46.3429
76.14	20.1028	23.982	30.5686	38.7852	45.3013	46.3422
76.24	20.1067	23.982	30.5674	38.7754	45.3013	46.341
76.34	20.1028	23.9813	30.5674	38.7852	45.3013	46.3449
76.44	20.1047	23.9801	30.5674	38.7852	45.3005	46.3371
76.54	20.0989	23.9801	30.5752	38.7844	45.2994	46.3312
76.64	20.0942	23.9801	30.5693	38.7832	45.2857	46.3312
76.74	20.0871	23.9703	30.5693	38.7793	45.2798	46.3312
76.84	20.0969	23.9703	30.5693	38.7637	45.2798	46.3215
76.94	20.093	23.9664	30.5647	38.7754	45.2818	46.3273
77.04	20.0871	23.9625	30.5674	38.7656	45.2818	46.3324
77.14	20.0969	23.952	30.5576	38.7754	45.281	46.3312
77.24	20.093	23.9508	30.5576	38.7648	45.2798	46.3215
77.34	20.0871	23.9547	30.5557	38.7637	45.2837	46.3215
77.44	20.0832	23.9469	30.5537	38.7637	45.2857	46.3156
77.54	20.0774	23.941	30.5647	38.7539	45.2798	46.3215
77.64	20.0735	23.941	30.5576	38.7539	45.2798	46.3215
77.74	20.0676	23.9313	30.5576	38.7539	45.2818	46.3156
77.84	20.0637	23.9313	30.5576	38.7559	45.2955	46.3215
77.94	20.0676	23.9305	30.5537	38.7461	45.2869	46.3117
78.04	20.0676	23.9293	30.5498	38.7461	45.2935	46.3109
78.14	20.0637	23.9313	30.5498	38.75	45.2994	46.3039
78.24	20.0578	23.9215	30.549	38.7551	45.2955	46.3097
78.34	20.0578	23.9215	30.5479	38.7539	45.2896	46.3
78.44	20.0578	23.9215	30.5479	38.7539	45.2915	46.2941
78.54	20.0578	23.9117	30.5479	38.7441	45.2915	46.3019
78.64	20.0539	23.9117	30.5479	38.7441	45.2818	46.3019
78.74	20.0578	23.9109	30.5381	38.748	45.2818	46.2922
78.84	20.0578	23.9	30.5381	38.7559	45.2759	46.2922
78.94	20.0539	23.9	30.5361	38.7461	45.281	46.2824
79.04	20.0578	23.8941	30.5295	38.7461	45.2798	46.2863
79.14	20.0532	23.9	30.5322	38.7453	45.2759	46.2824
79.24	20.0461	23.9	30.5381	38.748	45.274	46.2816
79.34	20.0461	23.8902	30.5381	38.7441	45.2701	46.2746
79.44	20.0422	23.8922	30.5479	38.7441	45.2701	46.2804
79.54	20.0364	23.8863	30.5479	38.7441	45.2701	46.2707
79.64	20.0461	23.8922	30.5479	38.7441	45.272	46.2609
79.74	20.0364	23.8824	30.5498	38.7383	45.2712	46.2648
79.84	20.0325	23.8863	30.5498	38.7441	45.274	46.2609
79.94	20.0266	23.8914	30.549	38.7441	45.2798	46.2551
80.04	20.0266	23.8805	30.5479	38.7461	45.2759	46.2609
80.14	20.0266	23.8805	30.5479	38.7355	45.2701	46.2629
80.24	20.0266	23.8707	30.5479	38.7441	45.2701	46.2531
80.34	20.0227	23.8707	30.5479	38.7383	45.2701	46.257
80.44	20.0168	23.8649	30.5381	38.7441	45.272	46.2523
80.54	20.0168	23.8609	30.5381	38.7441	45.2759	46.2453
80.64	20.0168	23.8609	30.54	38.7441	45.2712	46.2512
80.74	20.0168	23.8649	30.5393	38.7441	45.2701	46.2414
80.84	20.0032	23.8609	30.5381	38.748	45.2701	46.2355
80.94	19.9973	23.8602	30.5381	38.7559	45.2701	46.2414
81.04	19.9973	23.8531	30.5283	38.7559	45.2701	46.2316
81.14	19.9934	23.8609	30.5283	38.7559	45.2701	46.2355
81.24	19.9875	23.8609	30.5283	38.7551	45.2701	46.2316
81.34	19.9875	23.8512	30.5381	38.748	45.2818	46.2219
81.44	19.9836	23.8453	30.54	38.7539	45.2818	46.216
81.54	19.9778	23.8512	30.5303	38.7539	45.2673	46.2219
81.64	19.9778	23.8512	30.5295	38.7441	45.2701	46.216
81.74	19.9739	23.8414	30.5342	38.748	45.2701	46.2258
81.84	19.968	23.8453	30.5322	38.7539	45.2701	46.2211
81.94	19.968	23.8414	30.5342	38.7559	45.2701	46.214
82.04	19.9633	23.8406	30.5283	38.7461	45.2701	46.2199
82.14	19.9563	23.8297	30.5283	38.7461	45.2603	46.2101
82.24	19.9563	23.8297	30.5283	38.7453	45.2662	46.216
82.34	19.9563	23.8238	30.5295	38.7344	45.2712	46.216
82.44	19.9563	23.8297	30.5283	38.7383	45.2701	46.2121
82.54	19.9563	23.8316	30.5283	38.7441	45.2603	46.2023
82.64	19.9524	23.8316	30.5283	38.7441	45.2642	46.2023
82.74	19.9465	23.8258	30.5283	38.7402	45.2603	46.2023
82.84	19.9465	23.8316	30.5381	38.7383	45.2544	46.1965
82.94	19.9465	23.8219	30.5283	38.7441	45.2603	46.2023
83.04	19.9426	23.8121	30.5283	38.7344	45.2603	46.1965
83.14	19.9368	23.8113	30.5256	38.7355	45.2544	46.2023
83.24	19.9368	23.8004	30.5283	38.7285	45.2603	46.1918
83.34	19.9368	23.8004	30.5283	38.7305	45.2505	46.1847
83.44	19.9328	23.8043	30.5283	38.7246	45.2498	46.1906
83.54	19.9368	23.8102	30.5283	38.7246	45.2505	46.1808
83.64	19.927	23.8004	30.5283	38.7285	45.2408	46.1847
83.74	19.9328	23.8004	30.5283	38.7305	45.2408	46.1906
83.84	19.927	23.8063	30.5303	38.7148	45.2447	46.1808
83.94	19.9172	23.8024	30.5295	38.7188	45.2505	46.1847
84.04	19.9172	23.8024	30.5244	38.7246	45.2408	46.1808
84.14	19.9133	23.8016	30.5088	38.7258	45.2447	46.1867
84.24	19.9075	23.7945	30.5049	38.7246	45.2505	46.1828
84.34	19.9035	23.8004	30.499	38.7188	45.2408	46.1828
84.44	19.9075	23.8004	30.499	38.7246	45.231	46.1769
84.54	19.9035	23.8004	30.4982	38.7246	45.2302	46.1722
84.64	19.8879	23.8004	30.4873	38.7246	45.233	46.175
84.74	19.8832	23.7945	30.4873	38.7246	45.229	46.1711
84.84	19.8762	23.8004	30.499	38.7246	45.231	46.175
84.94	19.8762	23.8004	30.499	38.7246	45.2212	46.1711
85.04	19.8762	23.8024	30.499	38.7258	45.2251	46.1711
85.14	19.8723	23.7918	30.4951	38.7148	45.2212	46.175
85.24	19.8664	23.7945	30.4885	38.7188	45.2212	46.1711
85.34	19.8664	23.7906	30.4873	38.7246	45.2212	46.1652
85.44	19.8625	23.7906	30.4834	38.7246	45.2251	46.1711
85.54	19.8528	23.7906	30.4775	38.7207	45.2212	46.1613
85.64	19.8469	23.7809	30.4795	38.7148	45.2205	46.1554
85.74	19.8469	23.7809	30.4795	38.7148	45.2134	46.1613
85.84	19.8469	23.7809	30.4893	38.7141	45.2193	46.1554
85.94	19.843	23.7809	30.4893	38.7168	45.2095	46.1508
86.04	19.8371	23.7809	30.4885	38.7246	45.2134	46.1515
86.14	19.843	23.782	30.4971	38.7246	45.2095	46.1457
86.24	19.8371	23.7711	30.499	38.7246	45.2095	46.1515
86.34	19.8371	23.7711	30.4854	38.7246	45.2115	46.1515
86.44	19.8332	23.7711	30.4893	38.7148	45.2056	46.1457
86.54	19.8274	23.7711	30.4893	38.7246	45.2115	46.1515
86.64	19.8332	23.7711	30.4893	38.7246	45.2115	46.1418
86.74	19.8274	23.7711	30.4885	38.7148	45.2056	46.1457
86.84	19.8332	23.7711	30.4932	38.7258	45.2107	46.1515
86.94	19.8274	23.7703	30.4873	38.7188	45.2095	46.1515
87.04	19.8274	23.7711	30.4854	38.7246	45.1998	46.1515
87.14	19.8391	23.7711	30.4795	38.7344	45.1998	46.1457
87.24	19.8391	23.7711	30.4795	38.7344	45.1998	46.1527
87.34	19.8344	23.7711	30.4846	38.7344	45.1998	46.1515
87.44	19.8274	23.7711	30.4814	38.7344	45.2056	46.1457
87.54	19.8332	23.7711	30.4932	38.7461	45.2017	46.1418
87.64	19.8274	23.7711	30.4932	38.7414	45.2017	46.1418
87.74	19.8235	23.7703	30.4951	38.7344	45.2017	46.1359
87.84	19.8176	23.7691	30.499	38.7344	45.2009	46.1418
87.94	19.8235	23.7594	30.4951	38.7344	45.1998	46.1418
88.04	19.8274	23.7711	30.4932	38.7344	45.1939	46.1359
88.14	19.8235	23.7711	30.508	38.7344	45.2095	46.1418
88.24	19.8137	23.7711	30.5049	38.7344	45.2095	46.132
88.34	19.8176	23.7711	30.499	38.7344	45.2115	46.1359
88.44	19.8137	23.7672	30.5049	38.7355	45.2115	46.141
88.54	19.8078	23.7606	30.499	38.7344	45.2115	46.134
88.64	19.8039	23.7594	30.5088	38.7344	45.2154	46.1398
88.74	19.8078	23.7613	30.508	38.7305	45.2212	46.1301
88.84	19.8032	23.7613	30.5068	38.7246	45.2205	46.132
88.94	19.7961	23.7574	30.5088	38.7344	45.2232	46.1222
89.04	19.8059	23.7516	30.5146	38.7246	45.2193	46.1262
89.14	19.802	23.7516	30.5088	38.7246	45.2154	46.132
89.24	19.7922	23.7508	30.5088	38.7258	45.2134	46.1222
89.34	19.7864	23.7496	30.5139	38.7246	45.2095	46.1222
89.44	19.7922	23.7457	30.5068	38.7344	45.2212	46.1262
89.54	19.7864	23.7418	30.5088	38.7344	45.2115	46.1312
89.64	19.7922	23.7418	30.5088	38.7344	45.2115	46.134
89.74	19.7864	23.7418	30.5049	38.7305	45.2154	46.1301
89.84	19.7942	23.7418	30.499	38.7246	45.2205	46.1301
89.94	19.7844	23.741	30.5088	38.7258	45.2154	46.132
90.04	19.7883	23.7399	30.5088	38.7246	45.2134	46.1262
90.14	19.7844	23.7399	30.508	38.7246	45.2193	46.132
90.24	19.7883	23.7399	30.5088	38.7246	45.2212	46.132
90.34	19.7836	23.7399	30.5088	38.7246	45.2212	46.132
90.44	19.7864	23.7418	30.5049	38.7246	45.2212	46.1359
90.54	19.7825	23.732	30.499	38.7246	45.2212	46.1418
90.64	19.7864	23.732	30.4951	38.7199	45.2212	46.132
90.74	19.7922	23.732	30.4885	38.7129	45.2205	46.1359
90.84	19.7864	23.7313	30.4873	38.7148	45.229	46.141
90.94	19.7922	23.7301	30.4932	38.7148	45.2193	46.1418
91.04	19.7864	23.7301	30.4893	38.7148	45.2212	46.1418
91.14	19.7922	23.7301	30.4893	38.7246	45.2212	46.1457
91.24	19.7942	23.7301	30.4893	38.7285	45.2251	46.1418
91.34	19.7942	23.7203	30.499	38.7344	45.231	46.1457
91.44	19.7942	23.7262	30.4943	38.7305	45.2212	46.1515
91.54	19.7942	23.732	30.4873	38.7258	45.2212	46.1515
91.64	19.7883	23.7274	30.4873	38.7246	45.2205	46.1515
91.74	19.7934	23.7242	30.4854	38.7246	45.2193	46.1554
91.84	19.7961	23.7301	30.4795	38.7246	45.2095	46.1515
91.94	19.802	23.7301	30.4756	38.7246	45.2193	46.1508
92.04	19.7922	23.7164	30.4689	38.7246	45.2095	46.1437
92.14	19.7961	23.7106	30.4775	38.7246	45.2115	46.1398
92.24	19.7922	23.7106	30.4775	38.7246	45.2115	46.1457
92.34	19.7981	23.7164	30.4775	38.7258	45.2154	46.1515
92.44	19.7942	23.7125	30.4756	38.7246	45.2212	46.1418
92.54	19.7844	23.7117	30.4756	38.7246	45.2205	46.1457
92.64	19.7844	23.7008	30.4689	38.7246	45.2193	46.1515
92.74	19.7785	23.7066	30.4678	38.7285	45.2193	46.1418
92.84	19.7844	23.7203	30.4775	38.7441	45.2193	46.1418
92.94	19.7785	23.7477	30.4775	38.7441	45.2212	46.1457
93.04	19.7836	23.7613	30.4736	38.7441	45.2212	46.1418
93.14	19.7864	23.7926	30.4697	38.7414	45.2212	46.141
93.24	19.7825	23.8113	30.4697	38.7344	45.2115	46.1398
93.34	19.7825	23.8356	30.4787	38.7344	45.2115	46.134
93.44	19.7864	23.8609	30.4834	38.7344	45.2154	46.1418
93.54	19.7825	23.8902	30.4775	38.748	45.2107	46.132
93.64	19.7864	23.9215	30.4775	38.7402	45.2095	46.132
93.74	19.7825	23.9606	30.4893	38.7441	45.2154	46.1359
93.84	19.7825	23.9774	30.4893	38.7461	45.1998	46.132
93.94	19.7844	24.0133	30.4893	38.7461	45.2017	46.1359
94.04	19.7883	24.0563	30.499	38.7453	45.2017	46.132
94.14	19.7844	24.0699	30.4943	38.7441	45.2017	46.132
94.24	19.7836	24.1012	30.4873	38.7441	45.2009	46.1359
94.34	19.7766	24.1305	30.4854	38.7441	45.1998	46.132
94.44	19.7825	24.1578	30.4893	38.7441	45.2037	46.1312
94.54	19.7727	24.1805	30.4893	38.7441	45.2056	46.134
94.64	19.7766	24.2066	30.4846	38.7344	45.2037	46.1301
94.74	19.7727	24.2203	30.4873	38.7363	45.2095	46.132
94.84	19.7629	24.2203	30.4873	38.7355	45.1998	46.1222
94.94	19.7629	24.2262	30.4834	38.7344	45.2017	46.1222
95.04	19.7571	24.2184	30.4795	38.7344	45.2017	46.1262
95.14	19.7629	24.2117	30.4893	38.7344	45.2009	46.132
95.24	19.7532	24.2066	30.4893	38.7344	45.1939	46.1222
95.34	19.7571	24.2106	30.4982	38.7246	45.1998	46.1222
95.44	19.7532	24.2106	30.4971	38.7246	45.19	46.1117
95.54	19.759	24.2164	30.5088	38.7246	45.19	46.1144
95.64	19.7543	24.2078	30.499	38.7238	45.19	46.1203
95.74	19.7571	24.2106	30.499	38.7246	45.1802	46.1203
95.84	19.7532	24.2008	30.499	38.7246	45.1802	46.1144
95.94	19.7532	24.2008	30.499	38.7246	45.1802	46.1203
96.04	19.7532	24.2008	30.5088	38.7207	45.1822	46.1105
96.14	19.7473	24.1969	30.5088	38.7148	45.1716	46.1125
96.24	19.7532	24.2008	30.508	38.7148	45.1705	46.1027
96.34	19.7473	24.202	30.5088	38.7148	45.1705	46.1027
96.44	19.7434	24.2008	30.5088	38.7141	45.1744	46.1019
96.54	19.7375	24.2066	30.5088	38.7148	45.1802	46.0949
96.64	19.7434	24.2106	30.5186	38.7148	45.1802	46.1008
96.74	19.7375	24.2106	30.5146	38.7148	45.1802	46.1008
96.84	19.7434	24.2106	30.5088	38.7051	45.1802	46.1008
96.94	19.7375	24.2106	30.5178	38.7051	45.1861	46.1008
97.04	19.7328	24.2125	30.5186	38.7051	45.1822	46.1008
97.14	19.7356	24.2215	30.5186	38.7051	45.1814	46.1027
97.24	19.7317	24.2301	30.5283	38.7043	45.1705	46.0969
97.34	19.7336	24.2301	30.5244	38.707	45.1705	46.1027
97.44	19.7278	24.2399	30.5186	38.7148	45.1705	46.1027
97.54	19.7239	24.2516	30.5283	38.7148	45.1705	46.1019
97.64	19.7239	24.2418	30.5295	38.7148	45.1607	46.1008
97.74	19.7278	24.2418	30.5244	38.7051	45.1607	46.091
97.84	19.7239	24.2418	30.5186	38.7051	45.1607	46.091
97.94	19.7278	24.2371	30.5186	38.7148	45.1599	46.091
98.04	19.7278	24.2399	30.5244	38.7051	45.1529	46.0949
98.14	19.7239	24.2399	30.5186	38.7043	45.1587	46.091
98.24	19.7239	24.2418	30.5303	38.7031	45.1607	46.0929
98.34	19.7133	24.2477	30.5295	38.7031	45.1607	46.0929
98.44	19.716	24.2418	30.5283	38.7051	45.1607	46.0969
98.54	19.716	24.241	30.5283	38.6953	45.1548	46.1019
98.64	19.7121	24.2359	30.5322	38.6953	45.1607	46.091
98.74	19.716	24.2301	30.5479	38.6953	45.1607	46.0949
98.84	19.7121	24.2301	30.5479	38.6895	45.1509	46.1008
98.94	19.7024	24.2301	30.5479	38.6953	45.1412	46.091
99.04	19.6926	24.232	30.5498	38.6953	45.1451	46.091
99.14	19.6868	24.232	30.5498	38.6945	45.1501	46.091
99.24	19.6926	24.2418	30.5588	38.6934	45.1529	46.091
99.34	19.6868	24.241	30.5576	38.6934	45.1607	46.0812
99.44	19.6926	24.2399	30.5615	38.6953	45.1548	46.0871
99.54	19.6828	24.2399	30.5674	38.6953	45.1607	46.0824
99.64	19.6887	24.2516	30.5674	38.6953	45.1509	46.0851
99.74	19.6848	24.2613	30.5654	38.6953	45.1509	46.091
99.84	19.6887	24.2613	30.5596	38.6953	45.1451	46.0812
99.94	19.684	24.2574	30.5596	38.6992	45.1509	46.0812
100.04	19.6868	24.2508	30.5686	38.7043	45.1548	46.0754
100.14	19.6828	24.2496	30.5576	38.7031	45.1607	46.0812
100.24	19.6868	24.2613	30.5674	38.7051	45.1509	46.0812
100.34	19.6828	24.2613	30.5635	38.7051	45.1646	46.0754
100.44	19.6868	24.2574	30.5596	38.6992	45.1599	46.0812
100.54	19.6926	24.2516	30.5596	38.7051	45.1646	46.0812
100.64	19.6868	24.2516	30.5693	38.7051	45.1705	46.0832
100.74	19.6926	24.2606	30.5596	38.7051	45.1607	46.0773
100.84	19.6828	24.2594	30.5686	38.6992	45.1646	46.0871
100.94	19.6828	24.2555	30.5674	38.7051	45.1705	46.0824
101.04	19.677	24.2613	30.5674	38.6945	45.1607	46.0812
101.14	19.6848	24.2516	30.5576	38.6973	45.1646	46.0851
101.24	19.6743	24.2613	30.5576	38.7031	45.1607	46.091
101.34	19.677	24.2613	30.5596	38.7031	45.1607	46.0812
101.44	19.677	24.2613	30.5596	38.6973	45.1646	46.0812
101.54	19.6828	24.2606	30.5596	38.7051	45.1607	46.0715
101.64	19.6731	24.2594	30.5635	38.7051	45.1599	46.0754
101.74	19.677	24.2613	30.5686	38.709	45.1529	46.0715
101.84	19.6731	24.2574	30.5674	38.7051	45.1587	46.0754
101.94	19.6672	24.2516	30.5674	38.7051	45.1646	46.0715
102.04	19.6633	24.2613	30.5674	38.7051	45.1705	46.0773
102.14	19.6672	24.2613	30.5693	38.7051	45.1705	46.0726
102.24	19.6633	24.2703	30.5693	38.6945	45.1607	46.0656
102.34	19.6672	24.2711	30.5596	38.6934	45.1646	46.0715
102.44	19.6633	24.2711	30.5693	38.6934	45.1744	46.0617
102.54	19.6535	24.2711	30.5686	38.6953	45.1802	46.0617
102.64	19.6528	24.2809	30.5576	38.6895	45.1802	46.0656
102.74	19.6555	24.2867	30.5576	38.6855	45.1841	46.0617
102.84	19.6516	24.2711	30.5576	38.6855	45.1919	46.0617
102.94	19.6575	24.2801	30.5693	38.6855	45.1919	46.0656
103.04	19.6535	24.2848	30.5596	38.6758	45.1912	46.0617
103.14	19.6535	24.2906	30.5693	38.675	45.19	46.0656
103.24	19.6438	24.3004	30.5557	38.6875	45.1841	46.0617
103.34	19.6477	24.3004	30.5537	38.6934	45.19	46.0609
103.44	19.6535	24.3102	30.5588	38.6934	45.19	46.0637
103.54	19.6438	24.3004	30.5576	38.6953	45.1939	46.0637
103.64	19.6438	24.3121	30.5537	38.6855	45.1998	46.0597
103.74	19.6379	24.3121	30.5518	38.6855	45.2017	46.0617
103.84	19.6438	24.3121	30.5576	38.6855	45.1919	46.0558
103.94	19.6477	24.3113	30.5479	38.6758	45.1919	46.0617
104.04	19.643	24.3102	30.5557	38.6797	45.1814	46.0519
104.14	19.6418	24.3102	30.549	38.6848	45.1841	46.0558
104.24	19.6457	24.3102	30.5518	38.6777	45.1861	46.0519
104.34	19.6535	24.3219	30.5479	38.6836	45.1802	46.0519
104.44	19.6575	24.3219	30.5479	38.6836	45.1744	46.0461
104.54	19.6535	24.3316	30.5576	38.6738	45.19	46.0519
104.64	19.6535	24.327	30.5576	38.6738	45.1802	46.0519
104.74	19.6438	24.3238	30.5596	38.6641	45.1802	46.0461
104.84	19.6477	24.3356	30.5498	38.6641	45.1802	46.0512
104.94	19.6535	24.3297	30.5451	38.6699	45.1861	46.05
105.04	19.6477	24.3316	30.5381	38.6758	45.1814	46.0402
105.14	19.6477	24.3316	30.542	38.6758	45.1802	46.0344
105.24	19.6535	24.3316	30.5576	38.675	45.1802	46.0422
105.34	19.643	24.3414	30.5537	38.6738	45.1802	46.0363
105.44	19.6457	24.3406	30.5381	38.6641	45.1744	46.0422
105.54	19.6516	24.3395	30.5381	38.6641	45.1802	46.0461
105.64	19.6575	24.3395	30.54	38.6641	45.1705	46.0422
105.74	19.6535	24.3414	30.5498	38.6641	45.1705	46.0422
105.84	19.6438	24.3414	30.5537	38.6543	45.1646	46.0363
105.94	19.6379	24.3414	30.549	38.6602	45.1705	46.0324
106.04	19.6438	24.3512	30.5439	38.666	45.1705	46.0316
106.14	19.634	24.3512	30.542	38.6652	45.1716	46.0246
106.24	19.6379	24.3512	30.5439	38.6641	45.1607	46.0207
106.34	19.634	24.3504	30.5322	38.6582	45.1548	46.0246
106.44	19.6379	24.3512	30.5479	38.6738	45.1607	46.0246
106.54	19.6438	24.3512	30.5381	38.6641	45.1509	46.0304
106.64	19.6332	24.3512	30.5354	38.6641	45.1548	46.0207
106.74	19.6262	24.3512	30.5322	38.6641	45.1607	46.0246
106.84	19.6321	24.3512	30.5283	38.666	45.1509	46.0324
106.94	19.6223	24.3512	30.5283	38.6563	45.1509	46.0226
107.04	19.6262	24.3512	30.5283	38.6555	45.1548	46.0168
107.14	19.6321	24.3602	30.5283	38.6543	45.1509	46.0226
107.24	19.6379	24.357	30.5244	38.6484	45.1501	46.0168
107.34	19.634	24.3551	30.5088	38.6543	45.1431	46.0226
107.44	19.6379	24.357	30.5127	38.6582	45.149	46.0168
107.54	19.6438	24.3649	30.5178	38.6543	45.1431	46.0219
107.64	19.634	24.3707	30.5186	38.6543	45.1509	46.0109
107.74	19.6243	24.3707	30.5088	38.6543	45.1412	46.0051
107.84	19.6282	24.3707	30.5088	38.6445	45.1451	46.0109
107.94	19.6243	24.3719	30.499	38.6445	45.1412	46.0051
108.04	19.6282	24.3609	30.499	38.6348	45.1451	46.0109
108.14	19.6235	24.3707	30.499	38.6387	45.1412	46.0012
108.24	19.6223	24.3805	30.5029	38.634	45.1451	46.0051
108.34	19.6164	24.3805	30.499	38.6387	45.1412	46.0051
108.44	19.6223	24.3805	30.499	38.6348	45.1353	46.0109
108.54	19.6164	24.3766	30.4885	38.6348	45.1412	46.0051
108.64	19.6223	24.3727	30.4873	38.6387	45.1306	46.0109
108.74	19.6125	24.3719	30.4873	38.6348	45.1294	46.0051
108.84	19.6164	24.3805	30.4893	38.6348	45.1333	46.0012
108.94	19.6125	24.3805	30.4893	38.6387	45.1392	46.007
109.04	19.6067	24.3805	30.4834	38.6445	45.1392	46.0031
109.14	19.6145	24.3805	30.4854	38.6445	45.1333	46.007
109.24	19.6086	24.3844	30.4736	38.6445	45.1412	46.0023
109.34	19.6145	24.3863	30.4893	38.634	45.1353	46.0051
109.44	19.6086	24.3824	30.4885	38.6387	45.1412	46.0012
109.54	19.6137	24.3719	30.4814	38.6387	45.1314	45.9914
109.64	19.6164	24.3746	30.4834	38.6445	45.1353	45.9953
109.74	19.6028	24.3805	30.4814	38.6348	45.1314	46.0051
109.84	19.6067	24.3805	30.4775	38.6348	45.1353	46.0012
109.94	19.6028	24.3805	30.4775	38.6348	45.1314	45.9953
110.04	19.6067	24.3844	30.4678	38.625	45.1353	46.0012
110.14	19.6028	24.3961	30.4697	38.6289	45.1306	45.9953
110.24	19.6028	24.3922	30.46	38.625	45.1294	45.9953
110.34	19.6067	24.3922	30.4592	38.625	45.1294	45.9914
110.44	19.6028	24.3961	30.4521	38.6191	45.1197	45.9953
110.54	19.593	24.3914	30.458	38.6289	45.1197	45.9953
110.64	19.5969	24.3902	30.4482	38.6242	45.1099	45.9914
110.74	19.593	24.3902	30.4424	38.6172	45.1119	45.9953
110.84	19.5942	24.3902	30.4482	38.623	45.1021	46.0031
110.94	19.5871	24.3902	30.4482	38.625	45.106	45.9972
111.04	19.5832	24.402	30.4482	38.6152	45.106	45.9926
111.14	19.5735	24.402	30.4385	38.6191	45.1111	45.9953
111.24	19.5774	24.402	30.4385	38.6152	45.1099	45.9914
111.34	19.5774	24.4059	30.4385	38.6152	45.104	45.9953
111.44	19.5832	24.4117	30.4443	38.6094	45.1099	45.9914
111.54	19.5774	24.4109	30.4397	38.6152	45.1099	45.9855
111.64	19.5832	24.4098	30.4385	38.6055	45.1001	45.9914
111.74	19.5774	24.4	30.4287	38.6094	45.1001	45.9855
111.84	19.5735	24.4	30.4287	38.6152	45.0904	45.9953
111.94	19.5735	24.4	30.4287	38.6047	45.0943	45.9914
112.04	19.5676	24.402	30.4326	38.6074	45.1021	45.9816
112.14	19.5676	24.4059	30.4287	38.6035	45.0916	45.9855
112.24	19.5735	24.4117	30.4287	38.6074	45.0845	45.9855
112.34	19.5676	24.407	30.4229	38.6133	45.0904	45.9914
112.44	19.5735	24.4039	30.4189	38.6152	45.0806	45.9855
112.54	19.5676	24.4195	30.4182	38.6055	45.0845	45.9914
112.64	19.5629	24.4195	30.4209	38.6094	45.0806	45.9808
112.74	19.5559	24.4215	30.4287	38.6152	45.0806	45.9738
112.84	19.5657	24.4215	30.4287	38.6055	45.0748	45.9738
112.94	19.5618	24.4215	30.4189	38.6094	45.0806	45.9855
113.04	19.5637	24.4117	30.4189	38.6152	45.0708	45.9816
113.14	19.5578	24.4156	30.4131	38.6047	45.0708	45.9758
113.24	19.5578	24.4215	30.4189	38.6074	45.065	45.9816
113.34	19.5539	24.4207	30.415	38.6133	45.0611	45.9758
113.44	19.5578	24.4195	30.4131	38.6133	45.065	45.9855
113.54	19.5578	24.4137	30.4084	38.6035	45.0701	45.9816
113.64	19.5578	24.4195	30.4072	38.6055	45.0591	45.9855
113.74	19.5539	24.4254	30.4111	38.6094	45.063	45.9855
113.84	19.5481	24.4313	30.417	38.6152	45.0591	45.9816
113.94	19.5442	24.4215	30.4189	38.6055	45.0533	45.9758
114.04	19.5481	24.4215	30.4092	38.6055	45.0533	45.9816
114.14	19.5442	24.4215	30.4131	38.6047	45.0611	45.9758
114.24	19.5383	24.4352	30.4189	38.6074	45.0513	45.9719
114.34	19.5383	24.441	30.4189	38.6035	45.0415	45.9758
114.44	19.5383	24.441	30.4092	38.6035	45.0455	45.9758
114.54	19.5442	24.4449	30.4092	38.6035	45.0415	45.9758
114.64	19.5383	24.4402	30.4131	38.6055	45.0455	45.9719
114.74	19.5481	24.441	30.4182	38.5996	45.0552	45.9758
114.84	19.5434	24.441	30.4072	38.5957	45.0513	45.9758
114.94	19.5364	24.441	30.4111	38.5957	45.0552	45.9719
115.04	19.5364	24.441	30.4189	38.5957	45.0505	45.9758
115.14	19.5325	24.4449	30.4092	38.5996	45.0494	45.9758
115.24	19.5266	24.4508	30.4092	38.5957	45.0494	45.9711
115.34	19.5227	24.4508	30.4131	38.5949	45.0435	45.964
115.44	19.5266	24.4508	30.4189	38.5938	45.0533	45.9738
115.54	19.5129	24.4566	30.4189	38.5879	45.0494	45.9699
115.64	19.5168	24.4617	30.4189	38.5938	45.0396	45.964
115.74	19.5168	24.4606	30.4229	38.5938	45.0337	45.9719
115.84	19.5168	24.4645	30.4182	38.584	45.0455	45.966
115.94	19.5168	24.4606	30.4287	38.584	45.0415	45.9719
116.04	19.5227	24.4606	30.4189	38.5859	45.0415	45.966
116.14	19.5168	24.4742	30.4189	38.5801	45.0455	45.9758
116.24	19.5227	24.4703	30.4189	38.5859	45.0415	45.9719
116.34	19.5168	24.482	30.4131	38.5801	45.0455	45.9758
116.44	19.5168	24.4859	30.4189	38.5852	45.0408	45.9719
116.54	19.5168	24.482	30.4189	38.5879	45.0435	45.966
116.64	19.5071	24.482	30.4189	38.5938	45.0396	45.9523
116.74	19.5129	24.4813	30.4182	38.5879	45.0337	45.9465
116.84	19.5071	24.484	30.4072	38.584	45.0435	45.9562
116.94	19.5071	24.4899	30.4072	38.584	45.0396	45.9523
117.04	19.5032	24.4938	30.4072	38.5781	45.0435	45.9465
117.14	19.4973	24.4996	30.4092	38.584	45.0396	45.9465
117.24	19.5071	24.4938	30.4092	38.584	45.0337	45.9562
117.34	19.4926	24.4996	30.4033	38.5781	45.0435	45.9515
117.44	19.4856	24.5055	30.4092	38.5859	45.0396	45.9406
117.54	19.4903	24.5113	30.4092	38.5801	45.0415	45.9347
117.64	19.4926	24.5113	30.4131	38.5859	45.0455	45.9387
117.74	19.4856	24.5016	30.4189	38.5754	45.0415	45.9406
117.84	19.4817	24.5113	30.4182	38.5781	45.0357	45.9445
117.94	19.4758	24.5113	30.4111	38.5684	45.0318	45.9347
118.04	19.4817	24.5106	30.417	38.5781	45.0357	45.9406
118.14	19.4758	24.525	30.4033	38.5742	45.0415	45.9347
118.24	19.4758	24.5309	30.3877	38.5645	45.0455	45.9347
118.34	19.4758	24.5348	30.3896	38.5586	45.0408	45.9308
118.44	19.4836	24.5406	30.3857	38.5586	45.0298	45.9211
118.54	19.4778	24.5445	30.3791	38.5684	45.0162	45.9113
118.64	19.4621	24.5602	30.3818	38.5684	45.0044	45.9054
118.74	19.4563	24.5406	30.3896	38.5742	45.0044	45.9152
118.84	19.4465	24.5543	30.3682	38.5742	45.0005	45.9113
118.94	19.4524	24.5621	30.3486	38.5605	44.9966	45.9054
119.04	19.4465	24.5524	30.3486	38.5488	45.0142	45.9054
119.14	19.4465	24.5524	30.3439	38.5684	45.0181	45.9015
119.24	19.4231	24.5477	30.333	38.5684	45.0318	45.8762
119.34	19.3782	24.5406	30.3369	38.5547	45.0435	45.8383
119.44	19.3078	24.5328	30.3252	38.4914	45.0232	45.7551
119.54	19.2297	24.3492	30.3506	38.534	45.1251	45.6
119.64	19.1516	23.9488	29.7693	38.0949	44.4931	45.3129
119.74	19.2934	24.2188	30.2158	38.2238	44.6248	45.9121
119.84	19.95	24.868	30.8662	38.9508	45.34	46.6953
119.94	20.0453	25.0969	30.9236	39.1438	45.5552	45.0828
120.64	-8.62586	-11.1923	-14.5519	-13.8407	-13.5519	-14.1134
120.74	-9.05204	-12.0189	-15.8421	-16.7282	-16.9249	-17.349
120.84	-9.25829	-12.2146	-16.3491	-18.5513	-18.6504	-18.0333
120.94	-9.42821	-12.5814	-16.9323	-19.2751	-19.3902	-17.8552
121.04	-9.61141	-13.1243	-17.3073	-19.847	-19.7671	-17.1763
121.14	-9.73251	-13.1013	-17.8812	-20.4974	-20.0254	-16.39
121.24	-9.88094	-13.3915	-18.062	-21.0622	-20.2046	-15.4892
121.34	-10.0067	-13.5552	-18.2085	-21.3384	-20.3941	-14.904
121.44	-10.1673	-13.8798	-18.3816	-21.6462	-20.2742	-14.5037
121.54	-10.2911	-14.0427	-18.5823	-21.6861	-19.9866	-14.1638
121.64	-10.2942	-14.0985	-18.7077	-21.6044	-19.691	-13.6544
121.74	-10.2923	-14.122	-18.6929	-21.5017	-19.3753	-13.1892
121.84	-10.2415	-14.1279	-18.5905	-21.413	-19.0203	-12.9579
121.94	-10.1684	-14.09	-18.4773	-21.2939	-18.5465	-12.631
122.04	-10.0903	-14.0216	-18.3425	-20.9111	-18.1031	-12.3622
122.14	-10.0161	-13.9345	-18.2234	-20.6189	-17.7086	-12.1173
122.24	-9.91063	-13.8439	-18.0632	-20.3232	-17.2613	-11.8369
122.34	-9.78642	-13.6837	-17.8581	-20.0029	-16.7769	-11.5829
122.44	-9.68719	-13.5384	-17.7226	-19.6876	-16.3445	-11.4193
122.54	-9.51805	-13.3185	-17.4745	-19.2841	-15.8531	-11.2138
122.64	-9.37352	-13.1544	-17.1999	-18.8935	-15.4117	-11.079
122.74	-9.19423	-12.9349	-16.9042	-18.5001	-14.9538	-10.9466
122.84	-8.91103	-12.6333	-16.5023	-18.0169	-14.4472	-10.7142
122.94	-8.64813	-12.3431	-16.121	-17.549	-13.9402	-10.4857
123.04	-8.33603	-12.0161	-15.714	-17.0111	-13.4187	-10.265
123.14	-8.08876	-11.7505	-15.3585	-16.5529	-12.9539	-10.1076
123.24	-7.85907	-11.47	-15.0187	-16.0978	-12.532	-9.99037
123.34	-7.60165	-11.1626	-14.6202	-15.6146	-12.1023	-9.85092
123.44	-7.33681	-10.8298	-14.223	-15.1322	-11.7011	-9.68413
123.54	-7.02743	-10.4353	-13.762	-14.5806	-11.2199	-9.48373
123.64	-6.67509	-10.0224	-13.2613	-14.0415	-10.7187	-9.34506
123.74	-6.31376	-9.613	-12.7679	-13.4829	-10.291	-9.16459
123.84	-5.97079	-9.19427	-12.2827	-12.9497	-9.90037	-8.98373
123.94	-5.65829	-8.78487	-11.8101	-12.4263	-9.52732	-8.84232
124.04	-5.3411	-8.37394	-11.348	-11.8892	-9.15035	-8.69272
124.14	-5.03524	-7.95089	-10.8765	-11.3802	-8.78513	-8.53452
124.24	-4.75204	-7.55441	-10.4253	-10.895	-8.44723	-8.37162
124.34	-4.4493	-7.17083	-9.96125	-10.4048	-8.11131	-8.22475
124.44	-4.16923	-6.80558	-9.50071	-9.95364	-7.8117	-8.15483
124.54	-3.9165	-6.43839	-9.06712	-9.4763	-7.52145	-8.07748
124.64	-3.63094	-6.04386	-8.65266	-9.02395	-7.22654	-8.00912
124.74	-3.38602	-5.67863	-8.24758	-8.5591	-6.9406	-7.93295
124.84	-3.10087	-5.32121	-7.83469	-8.11106	-6.67185	-7.84506
124.94	-2.85087	-5.01847	-7.45657	-7.7466	-6.47537	-7.79233
125.04	-2.67899	-4.73331	-7.0718	-7.39895	-6.2988	-7.73178
125.14	-2.47196	-4.43175	-6.70969	-7.08176	-6.11169	-7.6685
125.24	-2.26298	-4.14542	-6.40383	-6.77004	-5.91482	-7.61459
125.34	-2.05204	-3.85637	-6.06985	-6.40481	-5.74607	-7.57046
125.44	-1.88798	-3.60167	-5.78195	-6.09933	-5.58318	-7.53178
125.54	-1.70243	-3.33566	-5.49446	-5.78957	-5.39646	-7.47787
125.64	-1.50517	-3.06261	-5.17453	-5.46457	-5.21287	-7.40952
125.74	-1.34306	-2.79308	-4.86984	-5.18332	-5.06248	-7.34897
125.84	-1.19969	-2.56535	-4.6218	-4.96731	-4.94841	-7.33139
125.94	-1.06181	-2.32628	-4.37063	-4.70285	-4.80662	-7.29819
126.04	-0.917274	-2.11808	-4.13039	-4.48293	-4.68864	-7.27866
126.14	-0.764931	-1.88878	-3.90695	-4.26223	-4.55271	-7.23178
126.24	-0.615715	-1.67004	-3.64329	-4.07121	-4.4367	-7.19585
126.34	-0.477821	-1.45011	-3.40774	-3.89114	-4.33006	-7.15561
126.44	-0.343056	-1.26652	-3.21633	-3.72317	-4.23435	-7.15053
126.54	-0.214149	-1.09269	-3.04367	-3.5552	-4.15232	-7.1478
126.64	-0.115715	-0.929802	-2.86008	-3.40208	-4.09177	-7.14194
126.74	-0.018837	-0.791908	-2.6968	-3.23489	-4.05271	-7.17201
126.84	0.0788193	-0.642691	-2.53196	-3.08567	-3.97771	-7.1685
126.94	0.192879	-0.477455	-2.34641	-2.92747	-3.88474	-7.13998
127.04	0.338585	-0.304802	-2.14915	-2.76028	-3.78436	-7.11147
127.14	0.456551	-0.144646	-1.9929	-2.6013	-3.71677	-7.10287
127.24	0.546394	-0.0262833	-1.84133	-2.47434	-3.66717	-7.10483
127.34	0.631554	0.0936375	-1.72532	-2.34231	-3.61131	-7.10756
127.44	0.715538	0.206139	-1.59251	-2.21848	-3.55662	-7.12045
127.54	0.80616	0.347542	-1.42336	-2.10207	-3.48748	-7.11655
127.64	0.928429	0.485435	-1.28587	-1.97512	-3.43435	-7.08803
127.74	1.01046	0.591682	-1.17141	-1.86887	-3.39256	-7.10365
127.84	1.08546	0.689337	-1.07493	-1.79075	-3.35662	-7.12631
127.94	1.15186	0.760826	-0.998756	-1.72121	-3.35545	-7.15834
128.04	1.23312	0.870979	-0.907738	-1.62356	-3.31248	-7.181
128.14	1.29093	0.967857	-0.782738	-1.52981	-3.28982	-7.18647
128.24	1.33936	1.03895	-0.715553	-1.44895	-3.26483	-7.2142
128.34	1.43311	1.15887	-0.615944	-1.35325	-3.22263	-7.22592
128.44	1.50851	1.24715	-0.51516	-1.29348	-3.21091	-7.22865
128.54	1.56983	1.34286	-0.403053	-1.21458	-3.17381	-7.22787
128.64	1.62101	1.41512	-0.315941	-1.12942	-3.15427	-7.25874
128.74	1.64991	1.49403	-0.214378	-1.06301	-3.13475	-7.28256
128.84	1.69678	1.57997	-0.160866	-1.00755	-3.11716	-7.30093
128.94	1.76905	1.67762	-0.0757065	-0.938011	-3.09295	-7.30795
129.04	1.82101	1.72372	-0.00266	-0.892311	-3.05467	-7.34194
129.14	1.85226	1.77528	0.0754623	-0.865746	-3.03709	-7.38296
129.24	1.896	1.837	0.127419	-0.820045	-3.02537	-7.3978
129.34	1.97803	1.89638	0.216087	-0.777855	-2.99998	-7.42007
129.44	2.02413	1.97372	0.307884	-0.709496	-2.9824	-7.4435
129.54	2.05148	2.06747	0.385231	-0.638405	-2.94725	-7.47475
129.64	2.08077	2.12098	0.414528	-0.607933	-2.96091	-7.5146
129.74	2.13351	2.18661	0.471947	-0.541527	-2.92576	-7.52358
129.84	2.17023	2.25576	0.538361	-0.489182	-2.91013	-7.53842
129.94	2.18429	2.30379	0.605934	-0.44973	-2.8867	-7.5978
130.04	2.20187	2.34949	0.659447	-0.393089	-2.87693	-7.61929
130.14	2.25069	2.42684	0.7407	-0.32473	-2.84842	-7.60171
130.24	2.28468	2.49989	0.798126	-0.261444	-2.82146	-7.59389
130.34	2.32803	2.58192	0.881325	-0.19973	-2.77811	-7.59585
130.44	2.30343	2.61551	0.910622	-0.172386	-2.77927	-7.62124
130.54	2.31124	2.61239	0.932106	-0.150902	-2.77146	-7.64077
130.64	2.34328	2.64052	0.983673	-0.1091	-2.7656	-7.65248
130.74	2.36593	2.67684	1.04539	-0.0716095	-2.74686	-7.67983
130.84	2.37257	2.69716	1.06297	-0.0700378	-2.76286	-7.72279
130.94	2.38077	2.69637	1.0532	-0.0669174	-2.77225	-7.76772
131.04	2.41554	2.73622	1.095	-0.0337143	-2.79686	-7.7599
131.14	2.44601	2.7745	1.12547	-0.0122299	-2.79959	-7.78725
131.24	2.48976	2.8163	1.16141	0.021759	-2.77849	-7.83607
131.34	2.51358	2.86825	1.20671	0.0592499	-2.79568	-7.85249
131.44	2.53273	2.91122	1.21805	0.0647278	-2.81834	-7.88881
131.54	2.55617	2.93739	1.24149	0.0823059	-2.83592	-7.95912
131.64	2.59835	2.98544	1.26023	0.101051	-2.83982	-7.98061
131.74	2.62648	3.01747	1.2825	0.124489	-2.83592	-8.01381
131.84	2.67257	3.05264	1.32859	0.162384	-2.84959	-8.02553
131.94	2.73702	3.09207	1.39695	0.194016	-2.81326	-8.02944
132.04	2.77999	3.13075	1.46414	0.212379	-2.80467	-8.05952
132.14	2.78664	3.16122	1.48875	0.207306	-2.81443	-8.131
132.24	2.80031	3.1913	1.50516	0.214333	-2.82615	-8.14076
132.34	2.78976	3.19638	1.53562	0.222145	-2.84959	-8.1642
132.44	2.83077	3.21083	1.57156	0.220192	-2.84255	-8.18764
132.54	2.84523	3.19442	1.59812	0.220192	-2.85154	-8.23647
132.64	2.86593	3.20223	1.61961	0.208473	-2.86326	-8.26381
132.74	2.84561	3.19833	1.60203	0.194016	-2.90311	-8.3064
132.84	2.86554	3.21473	1.64577	0.201439	-2.90818	-8.3353
132.94	2.85147	3.20926	1.63835	0.180344	-2.92264	-8.37006
133.04	2.83858	3.23036	1.63328	0.171364	-2.95779	-8.41108
133.14	2.84718	3.28309	1.65163	0.193626	-2.9699	-8.41928
133.24	2.87179	3.30379	1.66648	0.198708	-2.97146	-8.42787
133.34	2.90499	3.32919	1.68211	0.218239	-2.97459	-8.43842
133.44	2.89132	3.30379	1.66141	0.183083	-3.00466	-8.50404
133.54	2.89406	3.33114	1.67156	0.210426	-2.99881	-8.51186
133.64	2.89718	3.34872	1.68015	0.239723	-2.99998	-8.49818
133.74	2.8921	3.35614	1.68484	0.277611	-3.0117	-8.50991
133.84	2.91085	3.38583	1.73953	0.308083	-3.0156	-8.54311
133.94	2.91671	3.41122	1.74656	0.327614	-3.03005	-8.54975
134.04	2.94483	3.46473	1.79031	0.344017	-3.02147	-8.54233
134.14	2.95382	3.4659	1.78953	0.354958	-3.05935	-8.55287
134.24	2.96554	3.45028	1.78172	0.363945	-3.08474	-8.55366
134.34	2.96944	3.45223	1.79148	0.349098	-3.1238	-8.58803
134.44	2.96163	3.48231	1.80007	0.349876	-3.1574	-8.62905
134.54	3.00069	3.52254	1.83172	0.363945	-3.14139	-8.60951
134.64	3.03663	3.55457	1.85085	0.365501	-3.15427	-8.6271
134.74	3.02999	3.56161	1.85398	0.347145	-3.19021	-8.64936
134.84	3.06983	3.60146	1.88992	0.366676	-3.20115	-8.65366
134.94	3.0964	3.63192	1.90086	0.403786	-3.19607	-8.6435
135.04	3.11007	3.63856	1.87742	0.376442	-3.22068	-8.67397
135.14	3.11593	3.62528	1.89109	0.368629	-3.22146	-8.67866
135.24	3.13233	3.63856	1.93484	0.381126	-3.20506	-8.68491
135.34	3.12569	3.63388	1.92156	0.383476	-3.21755	-8.75092
135.44	3.13937	3.65418	1.94656	0.403786	-3.20701	-8.76968
135.54	3.14523	3.64481	1.94305	0.403786	-3.20115	-8.77436
135.64	3.12061	3.65223	1.93484	0.409645	-3.23318	-8.80288
135.74	3.11475	3.64832	1.93211	0.392845	-3.291	-8.82553
135.84	3.11906	3.64872	1.93211	0.387383	-3.30544	-8.84077
135.94	3.12257	3.65223	1.94851	0.360817	-3.31834	-8.87905
136.04	3.14054	3.65731	1.96648	0.339333	-3.34646	-8.87006
136.14	3.1421	3.66903	1.98562	0.360817	-3.35428	-8.88491
136.24	3.13624	3.67371	2.0071	0.374489	-3.38084	-8.89663
136.34	3.1464	3.67021	2.0075	0.367851	-3.41482	-8.91029
136.44	3.146	3.66785	2.01101	0.340111	-3.42381	-8.91421
136.54	3.14913	3.68153	2.02195	0.351051	-3.44608	-8.90639
136.64	3.16358	3.68661	2.0364	0.351051	-3.45896	-8.9103
136.74	3.16984	3.67684	2.05047	0.338554	-3.45974	-8.93647
136.84	3.20069	3.69443	2.07546	0.364723	-3.41209	-8.90444
136.94	3.22921	3.6952	2.10593	0.374489	-3.40037	-8.88491
137.04	3.20773	3.70028	2.06882	0.375267	-3.41092	-8.88882
137.14	3.21085	3.72294	2.07664	0.391289	-3.40505	-8.91029
137.24	3.2046	3.75184	2.07664	0.39402	-3.40818	-8.89663
137.34	3.2253	3.7784	2.08054	0.405739	-3.39139	-8.89858
137.44	3.18897	3.78114	2.05515	0.360817	-3.41404	-8.94936
137.54	3.18429	3.78426	2.03835	0.384254	-3.4199	-8.9521
137.64	3.18233	3.79598	2.05125	0.388161	-3.41483	-8.95522
137.74	3.19015	3.80457	2.0532	0.388939	-3.42772	-8.95639
137.84	3.18156	3.84599	2.03875	0.399101	-3.4324	-8.9353
137.94	3.17335	3.84754	2.04031	0.376442	-3.48123	-8.96225
138.04	3.16085	3.84872	2.01023	0.374489	-3.50193	-8.96967
138.14	3.1921	3.87997	2.04734	0.386208	-3.491	-8.94662
138.24	3.16553	3.84872	2.03172	0.360817	-3.50193	-8.9435
138.34	3.18819	3.84364	2.03445	0.347145	-3.50388	-8.956
138.44	3.18937	3.83817	2.02898	0.326836	-3.51326	-8.95795
138.54	3.17452	3.82919	2.02586	0.335426	-3.52225	-8.92593
138.64	3.18702	3.83895	2.04343	0.320969	-3.55857	-8.91537
138.74	3.18429	3.85262	2.04539	0.317848	-3.54764	-8.89741
138.84	3.20187	3.85458	2.03953	0.311989	-3.56326	-8.90054
138.94	3.21358	3.85731	2.03367	0.304176	-3.58201	-8.90639
139.04	3.23273	3.88857	2.04422	0.316681	-3.55272	-8.89389
139.14	3.2421	3.90458	2.05828	0.313164	-3.55818	-8.88569
139.24	3.21749	3.89754	2.03757	0.285812	-3.5781	-8.881
139.34	3.23976	3.92373	2.05008	0.279572	-3.59373	-8.8685
139.44	3.24874	3.92489	2.05906	0.259254	-3.61795	-8.84975
139.54	3.26437	3.93739	2.05906	0.265114	-3.60545	-8.81655
139.64	3.29171	3.94833	2.08445	0.262375	-3.62576	-8.79116
139.74	3.30538	3.96786	2.10398	0.274879	-3.60819	-8.78335
139.84	3.29757	3.97372	2.0825	0.250656	-3.6406	-8.79116
139.94	3.27101	3.96278	2.08524	0.258087	-3.65037	-8.78256
140.04	3.2839	3.96786	2.10007	0.263161	-3.64725	-8.74819
140.14	3.23898	3.92684	2.07078	0.229958	-3.67771	-8.76577
140.24	3.22726	3.89169	2.03172	0.203781	-3.69803	-8.78335
140.34	3.24093	3.90145	2.01921	0.196754	-3.70975	-8.79389
140.44	3.23702	3.88778	2.01414	0.202614	-3.73318	-8.77944
140.54	3.2253	3.86825	1.98679	0.199875	-3.75389	-8.79897
140.64	3.19678	3.87606	1.98679	0.208473	-3.77811	-8.8185
140.74	3.20577	3.86629	1.99656	0.210426	-3.75663	-8.81264
140.84	3.20265	3.86123	1.98953	0.199493	-3.73435	-8.79623
140.94	3.22335	3.88113	1.98484	0.225266	-3.71091	-8.76968
141.04	3.21749	3.87411	1.97429	0.220192	-3.7078	-8.76655
141.14	3.23233	3.86825	1.9614	0.214333	-3.72147	-8.76382
141.24	3.24679	3.86825	1.9614	0.221359	-3.72538	-8.73452
141.34	3.21163	3.87411	1.97117	0.198708	-3.7449	-8.72866
141.44	3.20265	3.88075	1.98758	0.202614	-3.75974	-8.71811
141.54	3.22335	3.91903	2.00047	0.204567	-3.74022	-8.69546
141.64	3.21163	3.92684	1.99382	0.188156	-3.73709	-8.67788
141.74	3.22726	3.9327	1.99851	0.185036	-3.72733	-8.66225
141.84	3.22609	3.94912	1.97391	0.185036	-3.72849	-8.64584
141.94	3.23624	3.96512	1.97429	0.196754	-3.71561	-8.6271
142.04	3.23389	3.94247	1.97117	0.174484	-3.74491	-8.61147
142.14	3.25851	3.96669	1.99344	0.174103	-3.74724	-8.59506
142.24	3.25655	3.99325	2.00242	0.178391	-3.71952	-8.57241
142.34	3.24483	4.03232	2.02781	0.181129	-3.70193	-8.5185
142.44	3.28273	4.0663	2.03953	0.192848	-3.67771	-8.48373
142.54	3.31319	4.07333	2.0532	0.212379	-3.64335	-8.46304
[truncated: 574 more rows]
