# Supplementary material for: Enterovirus A71 3AB protein facilitates immune evasion by blocking cGAS recognition of mtDNA
Source: EMBO Rep. 2026 Apr 2;27(10):2675–702. doi: 10.1038/s44319-026-00756-x (PMC13219398; doi:10.1038/s44319-026-00756-x)
Supplement: Supplementary file 6 — Source data Fig. 5 [file 44319_2026_756_MOESM6_ESM.zip › Figure5/5H/5H.xlsx]

## Sheet: Sheet1
DNA (nM)	15.625	31.25	62.5	125	250	500
Response Units (RU)	19.5163	24.4742	30.4117	38.5884	45.0435	45.9609
