# Supplementary material for: Enterovirus A71 3AB protein facilitates immune evasion by blocking cGAS recognition of mtDNA
Source: EMBO Rep. 2026 Apr 2;27(10):2675–702. doi: 10.1038/s44319-026-00756-x (PMC13219398; doi:10.1038/s44319-026-00756-x)
Supplement: Supplementary file 7 — Source data Fig. 6 [file 44319_2026_756_MOESM7_ESM.zip]

Archive with 22 entries (15 files):
- Figure6/6B/
- Figure6/6B/western Anti-HA.tif
- Figure6/6B/western GAPDH.tif
- Figure6/6C/
- Figure6/6C/dot blot Input-BrdU.tif
- Figure6/6C/dot blot Ip-BrdU.tif
- Figure6/6C/western Input-HA.tif
- Figure6/6C/western Ip-HA.tif
- Figure6/6D/
- Figure6/6D/6D.xlsx
- Figure6/6E/
- Figure6/6E/6E.xlsx
- Figure6/6F/
- Figure6/6F/Anti-GST.tif
- Figure6/6F/SDS-PAGE.tif
- Figure6/6G/
- Figure6/6G/6G.xlsx
- Figure6/6H/
- Figure6/6H/dot blot Input-BrdU.tif
- Figure6/6H/dot blot Ip-BrdU.tif
- Figure6/6H/western Input-GST.tif
- Figure6/6H/western Ip-GST.tif
