# Supplementary material for: Enterovirus A71 3AB protein facilitates immune evasion by blocking cGAS recognition of mtDNA
Source: EMBO Rep. 2026 Apr 2;27(10):2675–702. doi: 10.1038/s44319-026-00756-x (PMC13219398; doi:10.1038/s44319-026-00756-x)
Supplement: Supplementary file 7 — Source data Fig. 6 [file 44319_2026_756_MOESM7_ESM.zip › Figure6/6D/6D.xlsx]

## Sheet: Sheet1
	mtDNA (fold)
Empty Vector	0.986557	0.761409	1.33125
3AB	2.21566	2.96241	2.19336
3ABΔ3B+7	1.31883	1.63369	0.866962
3ABK80A	1.60237	1.20533	1.22801
3ABY89A	1.66988	1.67502	1.78492
