# Supplementary material for: Enterovirus A71 3AB protein facilitates immune evasion by blocking cGAS recognition of mtDNA
Source: EMBO Rep. 2026 Apr 2;27(10):2675–702. doi: 10.1038/s44319-026-00756-x (PMC13219398; doi:10.1038/s44319-026-00756-x)
Supplement: Supplementary file 7 — Source data Fig. 6 [file 44319_2026_756_MOESM7_ESM.zip › Figure6/6E/6E.xlsx]

## Sheet: Sheet1
	IFN-β(relative fold)
Empty Vector	1.21605	0.821871	1.00057
Empty Vector+Poly(dA:dT)	8.87193	9.15003	6.86526
3AB+Poly(dA:dT)	5.30551	4.06741	3.43897
3AB△3B+7+Poly(dA:dT)	9.92074	9.98045	10.7129
3ABK80A+Poly(dA:dT)	9.4907	12.5531	12.3922
3ABY89A+Poly(dA:dT)	10.2656	11.7506	13.2812
