# Supplementary material for: Enterovirus A71 3AB protein facilitates immune evasion by blocking cGAS recognition of mtDNA
Source: EMBO Rep. 2026 Apr 2;27(10):2675–702. doi: 10.1038/s44319-026-00756-x (PMC13219398; doi:10.1038/s44319-026-00756-x)
Supplement: Supplementary file 8 — Source data Fig. 7 [file 44319_2026_756_MOESM8_ESM.zip]

Archive with 16 entries (10 files):
- Figure7/7A/
- Figure7/7A/7A.xlsx
- Figure7/7B/
- Figure7/7B/7B.xlsx
- Figure7/7B/western GAPDH.tif
- Figure7/7B/western HA.tif
- Figure7/7C/
- Figure7/7C/7C.xlsx
- Figure7/7C/western GAPDH.tif
- Figure7/7C/western HA.tif
- Figure7/7D/
- Figure7/7D/7D.xlsx
- Figure7/7E/
- Figure7/7E/7E.xlsx
- Figure7/7F/
- Figure7/7F/7F.xlsx
