# Supplementary material for: Enterovirus A71 3AB protein facilitates immune evasion by blocking cGAS recognition of mtDNA
Source: EMBO Rep. 2026 Apr 2;27(10):2675–702. doi: 10.1038/s44319-026-00756-x (PMC13219398; doi:10.1038/s44319-026-00756-x)
Supplement: Supplementary file 8 — Source data Fig. 7 [file 44319_2026_756_MOESM8_ESM.zip › Figure7/7B/7B.xlsx]

## Sheet: Sheet1
	mtDNA(fold)
Empty Vector	0.795073	1.34324	0.936354
CVA9-3AB	3.3266	3.89342	2.93434
