# Supplementary material for: Enterovirus A71 3AB protein facilitates immune evasion by blocking cGAS recognition of mtDNA
Source: EMBO Rep. 2026 Apr 2;27(10):2675–702. doi: 10.1038/s44319-026-00756-x (PMC13219398; doi:10.1038/s44319-026-00756-x)
Supplement: Supplementary file 8 — Source data Fig. 7 [file 44319_2026_756_MOESM8_ESM.zip › Figure7/7D/7D.xlsx]

## Sheet: Sheet1
	mtDNA (fold)
Empty Vector	0.998384	0.928212	1.07908
CVA9-3AB	2.33602	2.24624	1.73662
CVA16-3AB	2.4191	2.81467	2.51927
