# Supplementary material for: Enterovirus A71 3AB protein facilitates immune evasion by blocking cGAS recognition of mtDNA
Source: EMBO Rep. 2026 Apr 2;27(10):2675–702. doi: 10.1038/s44319-026-00756-x (PMC13219398; doi:10.1038/s44319-026-00756-x)
Supplement: Supplementary file 8 — Source data Fig. 7 [file 44319_2026_756_MOESM8_ESM.zip › Figure7/7E/7E.xlsx]

## Sheet: Sheet1
	IFN-β (relative fold)
Empty Vector	1.12618	0.797781	1.11303
Empty Vector-TFAM KO	14.2128	16.4657	10.9588
CVA9 3AB-TFAM KO	5.12806	7.77045	6.64281
CVA16 3AB-TFAM KO	3.1876	5.3656	4.49299
