# Supplementary material for: Enterovirus A71 3AB protein facilitates immune evasion by blocking cGAS recognition of mtDNA
Source: EMBO Rep. 2026 Apr 2;27(10):2675–702. doi: 10.1038/s44319-026-00756-x (PMC13219398; doi:10.1038/s44319-026-00756-x)
Supplement: Supplementary file 8 — Source data Fig. 7 [file 44319_2026_756_MOESM8_ESM.zip › Figure7/7F/7F.xlsx]

## Sheet: Sheet1
	cGAMP (pg/ml)
Empty Vector	84.8898	86.3534	72.9164
Empty Vector+Poly(dA:dT)	1257.27	1255.01	1342.61
CVA9 3AB+Poly(dA:dT)	657.241	578.42	720.405
CVA16 3AB+Poly(dA:dT)	624.387	563.018	690.579
