# Supplementary material for: Enterovirus A71 3AB protein facilitates immune evasion by blocking cGAS recognition of mtDNA
Source: EMBO Rep. 2026 Apr 2;27(10):2675–702. doi: 10.1038/s44319-026-00756-x (PMC13219398; doi:10.1038/s44319-026-00756-x)
Supplement: Supplementary file 9 — Figure EV1 Source Data [file 44319_2026_756_MOESM9_ESM.zip]

Archive with 33 entries (25 files):
- EV1/EV1A/
- EV1/EV1A/western COXIV.tif
- EV1/EV1A/western GAPDH.tif
- EV1/EV1B/
- EV1/EV1B/western COXIV.tif
- EV1/EV1B/western GAPDH.tif
- EV1/EV1C/
- EV1/EV1C/western COXIV.tif
- EV1/EV1C/western GAPDH.tif
- EV1/EV1D/
- EV1/EV1D/western COXIV.tif
- EV1/EV1D/western GAPDH.tif
- EV1/EV1E/
- EV1/EV1E/EV 1E.xlsx
- EV1/EV1F/
- EV1/EV1F/Empty Vector.tif
- EV1/EV1F/EV-A71 2B.tif
- EV1/EV1G/
- EV1/EV1G/EV 1G.xlsx
- EV1/EV1G/HeLa-2B.tif
- EV1/EV1G/HeLa-CCCP.tif
- EV1/EV1G/HeLa-Empty Vector.tif
- EV1/EV1G/RD-2B.tif
- EV1/EV1G/RD-CCCP.tif
- EV1/EV1G/RD-Empty Vector.tif
- EV1/EV1H/
- EV1/EV1H/western cGAS.tif
- EV1/EV1H/western GAPDH.tif
- EV1/EV1H/western HA.tif
- EV1/EV1H/western IRF3.tif
- EV1/EV1H/western p-TBK1.tif
- EV1/EV1H/western STING.tif
- EV1/EV1H/western TBK1.tif
