# Supplementary material for: Enterovirus A71 3AB protein facilitates immune evasion by blocking cGAS recognition of mtDNA
Source: EMBO Rep. 2026 Apr 2;27(10):2675–702. doi: 10.1038/s44319-026-00756-x (PMC13219398; doi:10.1038/s44319-026-00756-x)
Supplement: Supplementary file 9 — Figure EV1 Source Data [file 44319_2026_756_MOESM9_ESM.zip › EV1/EV1E/EV 1E.xlsx]

## Sheet: Sheet1
	Cytosolic mtDNA (fold)
Control	0.992549	0.603479	1.6695
EV-A71-UV	0.455404	1.20301	0.938364
