# Supplementary material for: Enterovirus A71 3AB protein facilitates immune evasion by blocking cGAS recognition of mtDNA
Source: EMBO Rep. 2026 Apr 2;27(10):2675–702. doi: 10.1038/s44319-026-00756-x (PMC13219398; doi:10.1038/s44319-026-00756-x)
Supplement: Supplementary file 9 — Figure EV1 Source Data [file 44319_2026_756_MOESM9_ESM.zip › EV1/EV1G/EV 1G.xlsx]

## Sheet: Sheet1
HeLa	Red/Green fluorescence
Empty Vector	40.4117	38.7422	37.0744
2B	25.7155	23.6843	28.5428
CCCP	1.82765	2.79829	2.56189
RD	Red/Green fluorescence
Empty Vector	41.2306	45.5345	40.3765
2B	29.8976	27.9662	25.629
CCCP	5.66825	6.24493	3.06776
