# Supplementary material for: Enterovirus A71 3AB protein facilitates immune evasion by blocking cGAS recognition of mtDNA
Source: EMBO Rep. 2026 Apr 2;27(10):2675–702. doi: 10.1038/s44319-026-00756-x (PMC13219398; doi:10.1038/s44319-026-00756-x)
Supplement: Supplementary file 10 — Figure EV2 Source Data [file 44319_2026_756_MOESM10_ESM.zip]

Archive with 16 entries (10 files):
- EV2/EV2A/
- EV2/EV2A/EV 2A.xlsx
- EV2/EV2B/
- EV2/EV2B/EV 2B.xlsx
- EV2/EV2C/
- EV2/EV2C/EV 2C.xlsx
- EV2/EV2D/
- EV2/EV2D/EV 2D.xlsx
- EV2/EV2E/
- EV2/EV2E/EV 2E.xlsx
- EV2/EV2F/
- EV2/EV2F/western GAPDH.tif
- EV2/EV2F/western p-STING.tif
- EV2/EV2F/western p-TBK1.tif
- EV2/EV2F/western STING.tif
- EV2/EV2F/western TBK1.tif
