# Supplementary material for: Enterovirus A71 3AB protein facilitates immune evasion by blocking cGAS recognition of mtDNA
Source: EMBO Rep. 2026 Apr 2;27(10):2675–702. doi: 10.1038/s44319-026-00756-x (PMC13219398; doi:10.1038/s44319-026-00756-x)
Supplement: Supplementary file 10 — Figure EV2 Source Data [file 44319_2026_756_MOESM10_ESM.zip › EV2/EV2A/EV 2A.xlsx]

## Sheet: Sheet1
	IFN-β (relative fold)
Control	1.43889	0.91775	0.757267
PRV	2.46995	3.30465	3.32046
PRV + EV-A71	2.11488	1.89375	1.20318
