# Supplementary material for: Enterovirus A71 3AB protein facilitates immune evasion by blocking cGAS recognition of mtDNA
Source: EMBO Rep. 2026 Apr 2;27(10):2675–702. doi: 10.1038/s44319-026-00756-x (PMC13219398; doi:10.1038/s44319-026-00756-x)
Supplement: Supplementary file 10 — Figure EV2 Source Data [file 44319_2026_756_MOESM10_ESM.zip › EV2/EV2B/EV 2B.xlsx]

## Sheet: Sheet1
	IFN-β (relative fold)
Control	0.443241	3.28815	0.686134
PRV	7.35099	5.2828	6.75013
PRV + EV-A71	3.29543	3.26639	3.64667
