# Supplementary material for: Enterovirus A71 3AB protein facilitates immune evasion by blocking cGAS recognition of mtDNA
Source: EMBO Rep. 2026 Apr 2;27(10):2675–702. doi: 10.1038/s44319-026-00756-x (PMC13219398; doi:10.1038/s44319-026-00756-x)
Supplement: Supplementary file 10 — Figure EV2 Source Data [file 44319_2026_756_MOESM10_ESM.zip › EV2/EV2D/EV 2D.xlsx]

## Sheet: Sheet1
	EV-A71/Actin mRNA ratio
Control	0.772531	0.682954	1.22074
TFAM KO	0.379125	0.432019	0.212215
