# Supplementary material for: Enterovirus A71 3AB protein facilitates immune evasion by blocking cGAS recognition of mtDNA
Source: EMBO Rep. 2026 Apr 2;27(10):2675–702. doi: 10.1038/s44319-026-00756-x (PMC13219398; doi:10.1038/s44319-026-00756-x)
Supplement: Supplementary file 10 — Figure EV2 Source Data [file 44319_2026_756_MOESM10_ESM.zip › EV2/EV2E/EV 2E.xlsx]

## Sheet: Sheet1
	IFN-β (relative fold)
Control	1.16833	1.21511	0.704398
Control+TFAM KO	9.79272	8.48927	5.68291
RU.521+TFAM KO	2.99402	2.2466	1.88138
H151+TFAM KO	1.31418	2.19348	1.28622
