# Supplementary material for: Enterovirus A71 3AB protein facilitates immune evasion by blocking cGAS recognition of mtDNA
Source: EMBO Rep. 2026 Apr 2;27(10):2675–702. doi: 10.1038/s44319-026-00756-x (PMC13219398; doi:10.1038/s44319-026-00756-x)
Supplement: Supplementary file 11 — Figure EV3 Source Data [file 44319_2026_756_MOESM11_ESM.zip]

Archive with 29 entries (20 files):
- EV3/EV3A/
- EV3/EV3A/western cGAS-Myc.tif
- EV3/EV3A/western GAPDH.tif
- EV3/EV3A/western STING-Flag.tif
- EV3/EV3B/
- EV3/EV3B/western cGAS-Myc.tif
- EV3/EV3B/western GAPDH.tif
- EV3/EV3B/western STING-Flag.tif
- EV3/EV3C/
- EV3/EV3C/EV 3C.xlsx
- EV3/EV3D/
- EV3/EV3D/EV 3D.xlsx
- EV3/EV3E/
- EV3/EV3E/EV 3E.xlsx
- EV3/EV3F/
- EV3/EV3F/EV 3F.xlsx
- EV3/EV3G/
- EV3/EV3G/EV 3G.xlsx
- EV3/EV3H/
- EV3/EV3H/EV 3H.xlsx
- EV3/EV3I/
- EV3/EV3I/western cGAS.tif
- EV3/EV3I/western GAPDH.tif
- EV3/EV3I/western HA.tif
- EV3/EV3I/western IRF3.tif
- EV3/EV3I/western p-IRF3.tif
- EV3/EV3I/western p-TBK1.tif
- EV3/EV3I/western STING.tif
- EV3/EV3I/western TBK1.tif
