# Supplementary material for: Enterovirus A71 3AB protein facilitates immune evasion by blocking cGAS recognition of mtDNA
Source: EMBO Rep. 2026 Apr 2;27(10):2675–702. doi: 10.1038/s44319-026-00756-x (PMC13219398; doi:10.1038/s44319-026-00756-x)
Supplement: Supplementary file 11 — Figure EV3 Source Data [file 44319_2026_756_MOESM11_ESM.zip › EV3/EV3D/EV 3D.xlsx]

## Sheet: Sheet1
	CXCL10 (pg/mL)
Empty Vector	196.462	180.308	176.385
Empty Vector+poly(dA:dT)	844.846	1061.38	1021.46
3AB+poly(dA:dT)	405.692	410.538	441.385
