# Supplementary material for: Enterovirus A71 3AB protein facilitates immune evasion by blocking cGAS recognition of mtDNA
Source: EMBO Rep. 2026 Apr 2;27(10):2675–702. doi: 10.1038/s44319-026-00756-x (PMC13219398; doi:10.1038/s44319-026-00756-x)
Supplement: Supplementary file 11 — Figure EV3 Source Data [file 44319_2026_756_MOESM11_ESM.zip › EV3/EV3E/EV 3E.xlsx]

## Sheet: Sheet1
	IFN-β (relative fold)
Empty Vector	1.56456	0.579484	1.10298
Empty Vector+poly(I:C)	7514.56	5306.24	6255.29
3AB+poly(I:C)	6277.15	8288.39	7097.88
