# Supplementary material for: Enterovirus A71 3AB protein facilitates immune evasion by blocking cGAS recognition of mtDNA
Source: EMBO Rep. 2026 Apr 2;27(10):2675–702. doi: 10.1038/s44319-026-00756-x (PMC13219398; doi:10.1038/s44319-026-00756-x)
Supplement: Supplementary file 11 — Figure EV3 Source Data [file 44319_2026_756_MOESM11_ESM.zip › EV3/EV3F/EV 3F.xlsx]

## Sheet: Sheet1
	IFN-β (pg/mL)
Empty Vector	23.6	23.2	22.7091
Empty Vector+poly(I:C)	464.964	470.382	441.073
3AB+poly(I:C)	492.527	458.873	480.236
