# Supplementary material for: Enterovirus A71 3AB protein facilitates immune evasion by blocking cGAS recognition of mtDNA
Source: EMBO Rep. 2026 Apr 2;27(10):2675–702. doi: 10.1038/s44319-026-00756-x (PMC13219398; doi:10.1038/s44319-026-00756-x)
Supplement: Supplementary file 11 — Figure EV3 Source Data [file 44319_2026_756_MOESM11_ESM.zip › EV3/EV3H/EV 3H.xlsx]

## Sheet: Sheet1
	IFN-β (pg/mL)
Empty Vector	17.9091	15.8909	32.0182
Empty Vector+poly(I:C)	499.891	520.818	500.218
3AB+poly(I:C)	468.473	449.727	507.982
