# Supplementary material for: Enterovirus A71 3AB protein facilitates immune evasion by blocking cGAS recognition of mtDNA
Source: EMBO Rep. 2026 Apr 2;27(10):2675–702. doi: 10.1038/s44319-026-00756-x (PMC13219398; doi:10.1038/s44319-026-00756-x)
Supplement: Supplementary file 12 — Figure EV4 Source Data [file 44319_2026_756_MOESM12_ESM.zip]

Archive with 47 entries (38 files):
- EV4/EV4A/
- EV4/EV4A/western 3AB-HA.tif
- EV4/EV4A/western cGAS.tif
- EV4/EV4A/western GAPDH.tif
- EV4/EV4A/western STING.tif
- EV4/EV4B/
- EV4/EV4B/western GAPDH.tif
- EV4/EV4B/western HA.tif
- EV4/EV4B/western IRF3.tif
- EV4/EV4B/western p-STING.tif
- EV4/EV4B/western p-TBK1.tif
- EV4/EV4B/western STING.tif
- EV4/EV4B/western TBK1.tif
- EV4/EV4C/
- EV4/EV4C/western GAPDH.tif
- EV4/EV4C/western HA.tif
- EV4/EV4C/western IRF3.tif
- EV4/EV4C/western p-STING.tif
- EV4/EV4C/western p-TBK1.tif
- EV4/EV4C/western STING.tif
- EV4/EV4C/western TBK1.tif
- EV4/EV4D/
- EV4/EV4D/western GAPDH.tif
- EV4/EV4D/western HA.tif
- EV4/EV4D/western IRF3.tif
- EV4/EV4D/western p-STING.tif
- EV4/EV4D/western p-TBK1.tif
- EV4/EV4D/western STING.tif
- EV4/EV4D/western TBK1.tif
- EV4/EV4E/
- EV4/EV4E/EV 4E.xlsx
- EV4/EV4F/
- EV4/EV4F/EV 4F.xlsx
- EV4/EV4G/
- EV4/EV4G/western GAPDH.tif
- EV4/EV4G/western GFP.tif
- EV4/EV4G/western mCherry.tif
- EV4/EV4H/
- EV4/EV4H/GST-3AB.tif
- EV4/EV4H/His-SUMO-cGAS.tif
- EV4/EV4I/
- EV4/EV4I/cGAS-cGAS.tif
- EV4/EV4I/cGAS-DNA.tif
- EV4/EV4I/cGAS-Merge.tif
- EV4/EV4I/DNA+cGAS-cGAS.tif
- EV4/EV4I/DNA+cGAS-DNA.tif
- EV4/EV4I/DNA+cGAS-Merge.tif
