# Supplementary material for: Enterovirus A71 3AB protein facilitates immune evasion by blocking cGAS recognition of mtDNA
Source: EMBO Rep. 2026 Apr 2;27(10):2675–702. doi: 10.1038/s44319-026-00756-x (PMC13219398; doi:10.1038/s44319-026-00756-x)
Supplement: Supplementary file 12 — Figure EV4 Source Data [file 44319_2026_756_MOESM12_ESM.zip › EV4/EV4E/EV 4E.xlsx]

## Sheet: Sheet1
	IFN-β (pg/mL)
Empty Vector	6.61818	9.23636	8.05455
Empty Vector+diABZI	326.345	269.691	308.655
3AB+diABZI	318.218	297.727	326.436
