# Supplementary material for: Enterovirus A71 3AB protein facilitates immune evasion by blocking cGAS recognition of mtDNA
Source: EMBO Rep. 2026 Apr 2;27(10):2675–702. doi: 10.1038/s44319-026-00756-x (PMC13219398; doi:10.1038/s44319-026-00756-x)
Supplement: Supplementary file 12 — Figure EV4 Source Data [file 44319_2026_756_MOESM12_ESM.zip › EV4/EV4F/EV 4F.xlsx]

## Sheet: Sheet1
	CXCL10 (pg/mL)
Empty Vector	7.69231	20.2308	7.76923
Empty Vector+diABZI	665	495.923	521.846
3AB+diABZI	649.692	673.308	641.231
