# Supplementary material for: Enterovirus A71 3AB protein facilitates immune evasion by blocking cGAS recognition of mtDNA
Source: EMBO Rep. 2026 Apr 2;27(10):2675–702. doi: 10.1038/s44319-026-00756-x (PMC13219398; doi:10.1038/s44319-026-00756-x)
Supplement: Supplementary file 13 — Figure EV5 Source Data [file 44319_2026_756_MOESM13_ESM.zip]

Archive with 11 entries (7 files):
- EV5/EV5A/
- EV5/EV5A/EV 5A.xlsx
- EV5/EV5B/
- EV5/EV5B/EV 5B.xlsx
- EV5/EV5B/western GAPDH.tif
- EV5/EV5B/western Myc-cGAS.tif
- EV5/EV5B/western Sting-Flag.tif
- EV5/EV5C/
- EV5/EV5C/EV 5C.xlsx
- EV5/EV5D/
- EV5/EV5D/EV 5D.xlsx
