# Supplementary material for: Enterovirus A71 3AB protein facilitates immune evasion by blocking cGAS recognition of mtDNA
Source: EMBO Rep. 2026 Apr 2;27(10):2675–702. doi: 10.1038/s44319-026-00756-x (PMC13219398; doi:10.1038/s44319-026-00756-x)
Supplement: Supplementary file 13 — Figure EV5 Source Data [file 44319_2026_756_MOESM13_ESM.zip › EV5/EV5A/EV 5A.xlsx]

## Sheet: Sheet1
	mtDNA (fold)
Empty Vector	0.859572	1.07329	1.08393
3AB	2.08212	2.01851	1.94698
3AB△3B+7	1.09402	0.925281	1.10008
3ABK80A	1.0591	1.02168	1.06266
3ABY89A	1.42138	1.4739	1.49554
