# Supplementary material for: Enterovirus A71 3AB protein facilitates immune evasion by blocking cGAS recognition of mtDNA
Source: EMBO Rep. 2026 Apr 2;27(10):2675–702. doi: 10.1038/s44319-026-00756-x (PMC13219398; doi:10.1038/s44319-026-00756-x)
Supplement: Supplementary file 13 — Figure EV5 Source Data [file 44319_2026_756_MOESM13_ESM.zip › EV5/EV5B/EV 5B.xlsx]

## Sheet: Sheet1
	Relative Luciferase Activity of IFN-β
Empty Vector	0.619094	0.505597	0.491218
Empty Vector+poly(dA:dT)	24.9149	27.6517	21.2571
3AB+poly(dA:dT)	14.5979	16.5036	17.6209
3AB△3B+7+poly(dA:dT)	28.9169	24.7587	28.4797
3ABK80A+poly(dA:dT)	23.3514	22.56	19.2616
3ABY89A+poly(dA:dT)	21.2664	19.0324	20.7714
