# Supplementary material for: Enterovirus A71 3AB protein facilitates immune evasion by blocking cGAS recognition of mtDNA
Source: EMBO Rep. 2026 Apr 2;27(10):2675–702. doi: 10.1038/s44319-026-00756-x (PMC13219398; doi:10.1038/s44319-026-00756-x)
Supplement: Supplementary file 13 — Figure EV5 Source Data [file 44319_2026_756_MOESM13_ESM.zip › EV5/EV5C/EV 5C.xlsx]

## Sheet: Sheet1
BrdU-mtDNA (μg)	OD450 value
0	0.084925	0.099225	0.102025	0.092225
0.25	0.174625	0.155825	0.166025	0.167625
0.5	0.235525	0.234525	0.233825	0.219325
1	0.387425	0.406325	0.387825	0.385325
