# Supplementary material for: Enterovirus A71 3AB protein facilitates immune evasion by blocking cGAS recognition of mtDNA
Source: EMBO Rep. 2026 Apr 2;27(10):2675–702. doi: 10.1038/s44319-026-00756-x (PMC13219398; doi:10.1038/s44319-026-00756-x)
Supplement: Supplementary file 13 — Figure EV5 Source Data [file 44319_2026_756_MOESM13_ESM.zip › EV5/EV5D/EV 5D.xlsx]

## Sheet: Sheet1
	mtDNA (fold)
GST	1.14807	1.03725	0.839747
GST-3B	1.06375	1.2729	1.17505
GST-3AB	2.10467	2.58803	2.82738
